# Supplementary material for: Influence of the perceptions of amenities on consumer emotions in urban consumption spaces
Source: PLoS One. 2024 May 29;19(5):e0304203. doi: 10.1371/journal.pone.0304203 (PMC11135775; doi:10.1371/journal.pone.0304203)
Supplement: S1 Dataset — (XLS) [file pone.0304203.s002.xls]

## Sheet: Sheet1
Shopid	Shopname	Date	Emotion	Culture	Commerce	Safeguard	Nature	Place
1	Jiuguang Department Store	2015m1	0.822743	0.0217391	0.347826	0.0217391	0	0.130435
1	Jiuguang Department Store	2015m2	0.741744	0	0.309524	0.047619	0	0.0714286
1	Jiuguang Department Store	2015m3	0.843342	0	0.414634	0.0243902	0	0.195122
1	Jiuguang Department Store	2015m4	0.752928	0	0.628571	0	0.0285714	0.371429
1	Jiuguang Department Store	2015m5	0.716828	0	0.777778	0.111111	0	0.296296
1	Jiuguang Department Store	2015m6	0.693213	0.0344828	0.37931	0.103448	0	0.137931
1	Jiuguang Department Store	2015m7	0.888853	0	0.645161	0.0645161	0	0.290323
1	Jiuguang Department Store	2015m8	0.777927	0.125	0.791667	0.208333	0	0.125
1	Jiuguang Department Store	2015m9	0.741318	0	0.5	0	0.0555556	0.222222
1	Jiuguang Department Store	2015m10	0.760454	0.0416667	0.583333	0	0	0.333333
1	Jiuguang Department Store	2015m11	0.816062	0	0.6	0.08	0.08	0.32
1	Jiuguang Department Store	2015m12	0.770423	0	0.5	0	0	0.133333
1	Jiuguang Department Store	2016m1	0.73439	0.025641	0.512821	0.102564	0	0.205128
1	Jiuguang Department Store	2016m2	0.741444	0	0.467742	0.0645161	0.016129	0.145161
1	Jiuguang Department Store	2016m3	0.698041	0	0.441177	0.0588235	0	0.117647
1	Jiuguang Department Store	2016m4	0.780302	0.0227273	0.454545	0.0909091	0.0227273	0.181818
1	Jiuguang Department Store	2016m5	0.769657	0.0465116	0.395349	0.0232558	0	0.232558
1	Jiuguang Department Store	2016m6	0.814723	0.0847458	0.491525	0.0338983	0.0169492	0.220339
1	Jiuguang Department Store	2016m7	0.704813	0.15	0.583333	0.0666667	0.0166667	0.183333
1	Jiuguang Department Store	2016m8	0.705799	0.0149254	0.313433	0.0447761	0	0.253731
1	Jiuguang Department Store	2016m9	0.705024	0	0.269231	0	0	0.192308
1	Jiuguang Department Store	2016m10	0.701169	0.0238095	0.5	0.0238095	0	0.333333
1	Jiuguang Department Store	2016m11	0.839187	0	0.333333	0.0416667	0	0.416667
1	Jiuguang Department Store	2016m12	0.76068	0.0512821	0.384615	0.153846	0.025641	0.333333
1	Jiuguang Department Store	2017m1	0.846931	0.0444444	0.4	0.0888889	0.0444444	0.555556
1	Jiuguang Department Store	2017m2	0.912423	0.05	0.6	0.15	0	0.4
1	Jiuguang Department Store	2017m3	0.686866	0	0.5	0.0909091	0	0.318182
1	Jiuguang Department Store	2017m4	0.781823	0	0.380952	0.142857	0	0.619048
1	Jiuguang Department Store	2017m5	0.899287	0.0454545	0.545455	0.136364	0	0.318182
1	Jiuguang Department Store	2017m6	0.732809	0	0.310345	0.103448	0	0.310345
1	Jiuguang Department Store	2017m7	0.729487	0.04	0.44	0.04	0	0.16
1	Jiuguang Department Store	2017m8	0.747797	0	0.612903	0.0322581	0.0645161	0.548387
1	Jiuguang Department Store	2017m9	0.752157	0.0294118	0.529412	0.176471	0.0294118	0.323529
1	Jiuguang Department Store	2017m10	0.822599	0.0416667	0.4375	0.166667	0.0208333	0.5
1	Jiuguang Department Store	2017m11	0.809469	0	0.3	0	0	0.4
1	Jiuguang Department Store	2017m12	0.801742	0.12069	0.465517	0.12069	0.103448	0.396552
1	Jiuguang Department Store	2018m1	0.765414	0.0681818	0.409091	0.0681818	0	0.386364
1	Jiuguang Department Store	2018m2	0.594619	0	0.30303	0.030303	0	0.0909091
1	Jiuguang Department Store	2018m3	0.788136	0.1	0.575	0	0.025	0.35
1	Jiuguang Department Store	2018m4	0.852263	0.04	0.38	0.08	0	0.12
1	Jiuguang Department Store	2018m5	0.817253	0.0444444	0.288889	0.111111	0.0222222	0.444444
1	Jiuguang Department Store	2018m6	0.645024	0	0.435897	0.0769231	0.0512821	0.179487
1	Jiuguang Department Store	2018m7	0.857667	0.205882	0.264706	0.205882	0	0.294118
1	Jiuguang Department Store	2018m8	0.88215	0.0217391	0.608696	0.217391	0.0652174	0.26087
1	Jiuguang Department Store	2018m9	0.803726	0	0.350877	0.0350877	0	0.421053
1	Jiuguang Department Store	2018m10	0.772596	0.032967	0.307692	0.0989011	0	0.417582
1	Jiuguang Department Store	2018m11	0.78966	0.0138889	0.375	0.0138889	0.0277778	0.319444
1	Jiuguang Department Store	2018m12	0.880724	0.0465116	0.434109	0.0465116	0.0542636	0.418605
1	Jiuguang Department Store	2019m1	0.898906	0.0441176	0.419118	0.0808824	0.0367647	0.507353
1	Jiuguang Department Store	2019m2	0.858631	0.0458333	0.6125	0.0458333	0.0291667	0.483333
1	Jiuguang Department Store	2019m3	0.885289	0.048	0.612	0.068	0.084	0.516
1	Jiuguang Department Store	2019m4	0.896404	0.0271739	0.576087	0.0652174	0.0217391	0.597826
1	Jiuguang Department Store	2019m5	0.880503	0.084375	0.58125	0.040625	0.025	0.5375
1	Jiuguang Department Store	2019m6	0.895618	0.0446097	0.602231	0.0371747	0.0260223	0.531598
1	Jiuguang Department Store	2019m7	0.903189	0.0705394	0.506224	0.0373444	0.0373444	0.502075
1	Jiuguang Department Store	2019m8	0.891877	0.0676692	0.518797	0.056391	0.0676692	0.469925
1	Jiuguang Department Store	2019m9	0.859706	0.0383387	0.559106	0.0383387	0.028754	0.507987
1	Jiuguang Department Store	2019m10	0.896232	0.0871935	0.59673	0.0817439	0.0354223	0.59673
1	Jiuguang Department Store	2019m11	0.899654	0.0539773	0.590909	0.0653409	0.0340909	0.616477
1	Jiuguang Department Store	2019m12	0.894717	0.0458453	0.581662	0.0630372	0.0429799	0.610315
2	Longemont Shopping Mall	2015m1	0.783686	0.0555556	0.138889	0.111111	0	0.166667
2	Longemont Shopping Mall	2015m2	0.744155	0	0.0952381	0.190476	0	0.047619
2	Longemont Shopping Mall	2015m3	0.707457	0	0.384615	0.384615	0	0.230769
2	Longemont Shopping Mall	2015m4	0.702087	0.105263	0.0526316	0.263158	0	0.368421
2	Longemont Shopping Mall	2015m5	0.820278	0.0526316	0.631579	0.31579	0.105263	0.210526
2	Longemont Shopping Mall	2015m6	0.770772	0	0.142857	0.285714	0	0.357143
2	Longemont Shopping Mall	2015m7	0.778126	0.142857	0.464286	0.178571	0	0.392857
2	Longemont Shopping Mall	2015m8	0.630935	0.0540541	0.27027	0.243243	0	0.243243
2	Longemont Shopping Mall	2015m9	0.71514	0.157895	0.157895	0.105263	0	0.157895
2	Longemont Shopping Mall	2015m10	0.72169	0.190476	0.333333	0.047619	0	0.238095
2	Longemont Shopping Mall	2015m11	0.777691	0.130435	0.26087	0.173913	0	0.304348
2	Longemont Shopping Mall	2015m12	0.769262	0.0344828	0.241379	0.137931	0.0344828	0.275862
2	Longemont Shopping Mall	2016m1	0.704406	0.0789474	0.105263	0.131579	0	0.18421
2	Longemont Shopping Mall	2016m2	0.75229	0.189189	0.135135	0.189189	0	0.297297
2	Longemont Shopping Mall	2016m3	0.77037	0.075	0.325	0.075	0	0.275
2	Longemont Shopping Mall	2016m4	0.852319	0	0.155556	0.0444444	0.0222222	0.177778
2	Longemont Shopping Mall	2016m5	0.825991	0.037037	0.12963	0.12963	0	0.185185
2	Longemont Shopping Mall	2016m6	0.670515	0.134615	0.25	0.0961538	0.0384615	0.25
2	Longemont Shopping Mall	2016m7	0.626075	0.192308	0.179487	0.102564	0.0512821	0.24359
2	Longemont Shopping Mall	2016m8	0.735515	0.0461538	0.2	0.0769231	0.0153846	0.246154
2	Longemont Shopping Mall	2016m9	0.788963	0.1	0.225	0.125	0.025	0.25
2	Longemont Shopping Mall	2016m10	0.833705	0.0196078	0.235294	0.176471	0	0.27451
2	Longemont Shopping Mall	2016m11	0.80013	0.152174	0.326087	0.0869565	0.0217391	0.478261
2	Longemont Shopping Mall	2016m12	0.739314	0.0943396	0.377358	0.132076	0	0.320755
2	Longemont Shopping Mall	2017m1	0.856704	0.212766	0.276596	0.0851064	0.0212766	0.276596
2	Longemont Shopping Mall	2017m2	0.725453	0.0645161	0.354839	0.193548	0.0322581	0.483871
2	Longemont Shopping Mall	2017m3	0.807991	0.0857143	0.428571	0.0571429	0.0571429	0.514286
2	Longemont Shopping Mall	2017m4	0.769282	0.147059	0.205882	0.176471	0.0294118	0.323529
2	Longemont Shopping Mall	2017m5	0.680511	0.131579	0.105263	0.210526	0.0263158	0.394737
2	Longemont Shopping Mall	2017m6	0.778997	0.0769231	0.358974	0.307692	0	0.307692
2	Longemont Shopping Mall	2017m7	0.752289	0.0819672	0.147541	0.229508	0.0655738	0.344262
2	Longemont Shopping Mall	2017m8	0.821383	0.0581395	0.27907	0.232558	0.0581395	0.383721
2	Longemont Shopping Mall	2017m9	0.771862	0.121212	0.181818	0.0454545	0.0151515	0.333333
2	Longemont Shopping Mall	2017m10	0.773604	0.142857	0.27551	0.173469	0.0204082	0.295918
2	Longemont Shopping Mall	2017m11	0.842163	0.0877193	0.350877	0.0701754	0.0350877	0.491228
2	Longemont Shopping Mall	2017m12	0.710922	0.0763359	0.160305	0.10687	0.0076336	0.282443
2	Longemont Shopping Mall	2018m1	0.843564	0.148515	0.207921	0.148515	0.019802	0.415842
2	Longemont Shopping Mall	2018m2	0.829532	0.111111	0.25	0.166667	0.0555556	0.444444
2	Longemont Shopping Mall	2018m3	0.819015	0.139344	0.245902	0.106557	0.0409836	0.254098
2	Longemont Shopping Mall	2018m4	0.819994	0.113636	0.170455	0.125	0.0454545	0.284091
2	Longemont Shopping Mall	2018m5	0.640414	0.0790378	0.189003	0.0687285	0.0103093	0.134021
2	Longemont Shopping Mall	2018m6	0.820375	0.125	0.208333	0.159722	0.0277778	0.263889
2	Longemont Shopping Mall	2018m7	0.768242	0.10084	0.210084	0.12605	0.0336134	0.218487
2	Longemont Shopping Mall	2018m8	0.780546	0.257353	0.147059	0.139706	0.0882353	0.198529
2	Longemont Shopping Mall	2018m9	0.820274	0.17037	0.281481	0.111111	0.0296296	0.318518
2	Longemont Shopping Mall	2018m10	0.836986	0.0821918	0.232877	0.136986	0.0342466	0.321918
2	Longemont Shopping Mall	2018m11	0.860691	0.0993789	0.298137	0.167702	0.0186335	0.385093
2	Longemont Shopping Mall	2018m12	0.85359	0.191589	0.275701	0.182243	0.0233645	0.38785
2	Longemont Shopping Mall	2019m1	0.86311	0.1375	0.258333	0.154167	0.0291667	0.454167
2	Longemont Shopping Mall	2019m2	0.879707	0.255682	0.34375	0.164773	0.0369318	0.497159
2	Longemont Shopping Mall	2019m3	0.85712	0.181406	0.256236	0.185941	0.0181406	0.478458
2	Longemont Shopping Mall	2019m4	0.902484	0.171111	0.268889	0.215556	0.0333333	0.497778
2	Longemont Shopping Mall	2019m5	0.885498	0.22	0.302	0.17	0.024	0.51
2	Longemont Shopping Mall	2019m6	0.883036	0.165236	0.304721	0.214592	0.0193133	0.517167
2	Longemont Shopping Mall	2019m7	0.845245	0.160998	0.278912	0.170068	0.015873	0.487528
2	Longemont Shopping Mall	2019m8	0.89796	0.242424	0.407925	0.184149	0.048951	0.487179
2	Longemont Shopping Mall	2019m9	0.843021	0.176221	0.41189	0.203822	0.0552017	0.522293
2	Longemont Shopping Mall	2019m10	0.862486	0.196941	0.370937	0.25239	0.0229446	0.527725
2	Longemont Shopping Mall	2019m11	0.887475	0.215909	0.4375	0.200758	0.0208333	0.590909
2	Longemont Shopping Mall	2019m12	0.861792	0.265018	0.454064	0.160777	0.0459364	0.611307
3	Super Brand Mall	2015m1	0.781051	0.157895	0.236842	0.210526	0.0263158	0.263158
3	Super Brand Mall	2015m2	0.843368	0.1	0.2	0.133333	0.0666667	0.266667
3	Super Brand Mall	2015m3	0.885213	0.428571	0.142857	0.285714	0	0.428571
3	Super Brand Mall	2015m4	0.875581	0.2	0.3	0.05	0	0.3
3	Super Brand Mall	2015m5	0.918533	0.26087	0.347826	0.130435	0	0.434783
3	Super Brand Mall	2015m6	0.765783	0.269231	0.192308	0.192308	0	0.346154
3	Super Brand Mall	2015m7	0.751374	0.181818	0.0909091	0.151515	0	0.272727
3	Super Brand Mall	2015m8	0.732895	0.185185	0.148148	0.0740741	0	0.259259
3	Super Brand Mall	2015m9	0.82313	0.2	0.2	0.12	0	0.2
3	Super Brand Mall	2015m10	0.842812	0.325	0.45	0.175	0.05	0.35
3	Super Brand Mall	2015m11	0.840482	0.45283	0.45283	0.226415	0.0566038	0.433962
3	Super Brand Mall	2015m12	0.82986	0.404762	0.214286	0.0952381	0.047619	0.357143
3	Super Brand Mall	2016m1	0.788165	0.23913	0.195652	0.130435	0	0.304348
3	Super Brand Mall	2016m2	0.849262	0.4	0.216667	0.0833333	0.05	0.25
3	Super Brand Mall	2016m3	0.826982	0.3125	0.229167	0.145833	0.0833333	0.375
3	Super Brand Mall	2016m4	0.762014	0.14	0.1	0.18	0.04	0.3
3	Super Brand Mall	2016m5	0.881948	0.333333	0.277778	0.111111	0.037037	0.425926
3	Super Brand Mall	2016m6	0.837319	0.222222	0.177778	0.0888889	0	0.288889
3	Super Brand Mall	2016m7	0.741857	0.190476	0.222222	0.126984	0.031746	0.365079
3	Super Brand Mall	2016m8	0.788821	0.186047	0.186047	0.209302	0	0.325581
3	Super Brand Mall	2016m9	0.824525	0.162791	0.325581	0.162791	0.0930233	0.465116
3	Super Brand Mall	2016m10	0.681635	0.166667	0.208333	0.104167	0.0208333	0.208333
3	Super Brand Mall	2016m11	0.757273	0.28125	0.15625	0.25	0.03125	0.15625
3	Super Brand Mall	2016m12	0.823886	0.259259	0.296296	0.296296	0	0.333333
3	Super Brand Mall	2017m1	0.708512	0.390244	0.170732	0.341463	0.0243902	0.390244
3	Super Brand Mall	2017m2	0.668679	0.545455	0.409091	0.272727	0.0454545	0.409091
3	Super Brand Mall	2017m3	0.822971	0.15	0.25	0.2	0	0.5
3	Super Brand Mall	2017m4	0.752498	0.151515	0.181818	0.242424	0	0.515151
3	Super Brand Mall	2017m5	0.820335	0.151515	0.242424	0.212121	0.0606061	0.424242
3	Super Brand Mall	2017m6	0.794169	0.304348	0.608696	0.304348	0.0434783	0.173913
3	Super Brand Mall	2017m7	0.794264	0.235294	0.509804	0.137255	0.0392157	0.372549
3	Super Brand Mall	2017m8	0.901117	0.322034	0.186441	0.135593	0.0677966	0.40678
3	Super Brand Mall	2017m9	0.814393	0.177778	0.355556	0.177778	0.0222222	0.444444
3	Super Brand Mall	2017m10	0.743812	0.188679	0.150943	0.226415	0	0.358491
3	Super Brand Mall	2017m11	0.774247	0.0222222	0.266667	0.155556	0.0222222	0.422222
3	Super Brand Mall	2017m12	0.826181	0.265625	0.140625	0.125	0	0.421875
3	Super Brand Mall	2018m1	0.836885	0.267857	0.267857	0.0714286	0.0892857	0.392857
3	Super Brand Mall	2018m2	0.766476	0.238806	0.313433	0.119403	0.104478	0.38806
3	Super Brand Mall	2018m3	0.854831	0.131148	0.0983607	0.114754	0.0327869	0.459016
3	Super Brand Mall	2018m4	0.912971	0.12963	0.296296	0.111111	0	0.407407
3	Super Brand Mall	2018m5	0.853452	0.191176	0.279412	0.0882353	0.0735294	0.397059
3	Super Brand Mall	2018m6	0.83726	0.202381	0.25	0.142857	0.0357143	0.309524
3	Super Brand Mall	2018m7	0.819648	0.204082	0.265306	0.142857	0	0.326531
3	Super Brand Mall	2018m8	0.798753	0.304348	0.217391	0.184783	0.0217391	0.391304
3	Super Brand Mall	2018m9	0.881225	0.163462	0.173077	0.0865385	0.0288462	0.326923
3	Super Brand Mall	2018m10	0.836593	0.278846	0.201923	0.153846	0.0673077	0.461539
3	Super Brand Mall	2018m11	0.792604	0.211111	0.2	0.155556	0.0444444	0.477778
3	Super Brand Mall	2018m12	0.864741	0.333333	0.325203	0.170732	0.0650406	0.487805
3	Super Brand Mall	2019m1	0.850111	0.333333	0.288461	0.160256	0.0641026	0.487179
3	Super Brand Mall	2019m2	0.867548	0.320158	0.27668	0.12253	0.0632411	0.478261
3	Super Brand Mall	2019m3	0.899127	0.285714	0.281385	0.108225	0.04329	0.61039
3	Super Brand Mall	2019m4	0.862195	0.246862	0.267782	0.142259	0.0209205	0.493724
3	Super Brand Mall	2019m5	0.903007	0.229358	0.308868	0.149847	0.0275229	0.571865
3	Super Brand Mall	2019m6	0.879302	0.250871	0.324042	0.146342	0.0243902	0.477352
3	Super Brand Mall	2019m7	0.867965	0.299685	0.264984	0.170347	0.0283912	0.511041
3	Super Brand Mall	2019m8	0.882538	0.362538	0.241692	0.166163	0.0453172	0.558912
3	Super Brand Mall	2019m9	0.869357	0.266667	0.314286	0.114286	0.0380952	0.577778
3	Super Brand Mall	2019m10	0.868665	0.297928	0.310881	0.139896	0.0647668	0.569948
3	Super Brand Mall	2019m11	0.891501	0.282322	0.245383	0.124011	0.0501319	0.580475
3	Super Brand Mall	2019m12	0.886305	0.247911	0.300836	0.142061	0.0250696	0.632312
4	Shanghai Raffles City	2015m1	0.793397	0.111111	0.111111	0.037037	0	0.148148
4	Shanghai Raffles City	2015m2	0.83278	0.103448	0.172414	0	0.0344828	0.413793
4	Shanghai Raffles City	2015m3	0.782674	0.222222	0.166667	0	0.0555556	0.166667
4	Shanghai Raffles City	2015m4	0.802055	0	0.105263	0	0	0.473684
4	Shanghai Raffles City	2015m5	0.849543	0.1	0.15	0	0	0.35
4	Shanghai Raffles City	2015m6	0.815652	0	0.263158	0.105263	0	0.473684
4	Shanghai Raffles City	2015m7	0.858735	0.142857	0.142857	0.047619	0	0.285714
4	Shanghai Raffles City	2015m8	0.743656	0.166667	0.166667	0.0555556	0	0.111111
4	Shanghai Raffles City	2015m9	0.855097	0.130435	0.478261	0.0434783	0	0.521739
4	Shanghai Raffles City	2015m10	0.722229	0.117647	0.470588	0.117647	0	0.411765
4	Shanghai Raffles City	2015m11	0.73111	0.0769231	0.461539	0	0	0.307692
4	Shanghai Raffles City	2015m12	0.631408	0.0588235	0.264706	0.147059	0.0294118	0.294118
4	Shanghai Raffles City	2016m1	0.835127	0.0588235	0.0588235	0.0588235	0.0294118	0.264706
4	Shanghai Raffles City	2016m2	0.881118	0.0909091	0.212121	0.0909091	0	0.30303
4	Shanghai Raffles City	2016m3	0.68917	0.030303	0.151515	0.151515	0.030303	0.181818
4	Shanghai Raffles City	2016m4	0.834804	0.16129	0.290323	0.16129	0.0645161	0.193548
4	Shanghai Raffles City	2016m5	0.794762	0	0.18421	0.0526316	0	0.105263
4	Shanghai Raffles City	2016m6	0.776651	0.230769	0.333333	0.179487	0	0.230769
4	Shanghai Raffles City	2016m7	0.775706	0.177778	0.222222	0.111111	0.0222222	0.466667
4	Shanghai Raffles City	2016m8	0.804219	0.108696	0.0869565	0.0869565	0.0217391	0.282609
4	Shanghai Raffles City	2016m9	0.880005	0.186047	0.139535	0.0930233	0.0232558	0.465116
4	Shanghai Raffles City	2016m10	0.777062	0.290323	0.0645161	0.0322581	0	0.354839
4	Shanghai Raffles City	2016m11	0.841099	0.2	0.16	0.04	0	0.52
4	Shanghai Raffles City	2016m12	0.888709	0.162162	0.0540541	0.0810811	0	0.405405
4	Shanghai Raffles City	2017m1	0.849538	0.152174	0.152174	0.195652	0.0217391	0.369565
4	Shanghai Raffles City	2017m2	0.885761	0.225806	0.129032	0	0	0.516129
4	Shanghai Raffles City	2017m3	0.706412	0.1	0.0666667	0.0333333	0	0.433333
4	Shanghai Raffles City	2017m4	0.661006	0.0344828	0.103448	0.0689655	0.0344828	0.517241
4	Shanghai Raffles City	2017m5	0.752369	0.0666667	0.0666667	0.0666667	0	0.511111
4	Shanghai Raffles City	2017m6	0.756618	0.163636	0.218182	0.109091	0.0727273	0.345454
4	Shanghai Raffles City	2017m7	0.782211	0.125	0.270833	0.166667	0	0.458333
4	Shanghai Raffles City	2017m8	0.786723	0.12766	0.255319	0.170213	0.0425532	0.212766
4	Shanghai Raffles City	2017m9	0.857711	0.177778	0.244444	0.0666667	0.0444444	0.533333
4	Shanghai Raffles City	2017m10	0.853278	0.103448	0.103448	0.0517241	0.0172414	0.413793
4	Shanghai Raffles City	2017m11	0.804539	0.246377	0.231884	0.101449	0.0144928	0.362319
4	Shanghai Raffles City	2017m12	0.785068	0.292308	0.184615	0.107692	0.0307692	0.4
4	Shanghai Raffles City	2018m1	0.864428	0.15873	0.190476	0.047619	0	0.301587
4	Shanghai Raffles City	2018m2	0.794122	0.255319	0.0851064	0.148936	0	0.489362
4	Shanghai Raffles City	2018m3	0.879861	0.132076	0.283019	0.132076	0.0377358	0.566038
4	Shanghai Raffles City	2018m4	0.775357	0.0930233	0.209302	0.209302	0	0.27907
4	Shanghai Raffles City	2018m5	0.761634	0.0408163	0.204082	0.204082	0.0612245	0.265306
4	Shanghai Raffles City	2018m6	0.861875	0.181818	0.254545	0.109091	0.0363636	0.618182
4	Shanghai Raffles City	2018m7	0.799287	0.056338	0.197183	0.211268	0	0.239437
4	Shanghai Raffles City	2018m8	0.814955	0.135135	0.22973	0.148649	0	0.337838
4	Shanghai Raffles City	2018m9	0.82966	0.131313	0.191919	0.10101	0.030303	0.373737
4	Shanghai Raffles City	2018m10	0.862886	0.195876	0.0618557	0.0824742	0.0103093	0.319588
4	Shanghai Raffles City	2018m11	0.844729	0.245763	0.186441	0.118644	0.0508475	0.457627
4	Shanghai Raffles City	2018m12	0.907873	0.160584	0.240876	0.0583942	0.0291971	0.547445
4	Shanghai Raffles City	2019m1	0.827162	0.117241	0.158621	0.151724	0.0068966	0.517241
4	Shanghai Raffles City	2019m2	0.878597	0.237548	0.32567	0.114943	0.0383142	0.701149
4	Shanghai Raffles City	2019m3	0.893294	0.205036	0.183453	0.057554	0.0143885	0.535971
4	Shanghai Raffles City	2019m4	0.874455	0.20229	0.183206	0.0839695	0.019084	0.641221
4	Shanghai Raffles City	2019m5	0.879059	0.166247	0.209068	0.0982368	0.0528967	0.511335
4	Shanghai Raffles City	2019m6	0.90063	0.242588	0.280323	0.06469	0.0404313	0.544474
4	Shanghai Raffles City	2019m7	0.837259	0.233553	0.217105	0.0592105	0.0296053	0.5
4	Shanghai Raffles City	2019m8	0.857602	0.281139	0.302491	0.131673	0.0320285	0.626335
4	Shanghai Raffles City	2019m9	0.895776	0.193258	0.566292	0.0786517	0.0247191	0.577528
4	Shanghai Raffles City	2019m10	0.861841	0.22547	0.306889	0.0793319	0.0375783	0.553236
4	Shanghai Raffles City	2019m11	0.878694	0.260081	0.372984	0.0806452	0.0423387	0.677419
4	Shanghai Raffles City	2019m12	0.893195	0.207709	0.329765	0.0642398	0.0278373	0.678801
5	Grand Gateway	2015m1	0.720893	0.311111	0.166667	0.0555556	0	0.0888889
5	Grand Gateway	2015m2	0.630469	0.121212	0.151515	0	0	0.030303
5	Grand Gateway	2015m3	0.806089	0.26087	0.0869565	0.0434783	0	0.173913
5	Grand Gateway	2015m4	0.745509	0.157895	0.263158	0.105263	0	0.578947
5	Grand Gateway	2015m5	0.851661	0	0.428571	0	0	0.571429
5	Grand Gateway	2015m6	0.689747	0.0833333	0.166667	0.0833333	0	0.333333
5	Grand Gateway	2015m7	0.776853	0.380952	0.190476	0.047619	0.047619	0.380952
5	Grand Gateway	2015m8	0.835957	0.4	0.12	0.08	0	0.28
5	Grand Gateway	2015m9	0.776935	0.15	0.1	0.1	0	0.25
5	Grand Gateway	2015m10	0.9033	0.0714286	0	0.214286	0	0.285714
5	Grand Gateway	2015m11	0.827522	0.222222	0.277778	0.166667	0	0.611111
5	Grand Gateway	2015m12	0.84912	0.387097	0.193548	0.0645161	0	0.419355
5	Grand Gateway	2016m1	0.827646	0.285714	0.0571429	0.0857143	0.0285714	0.371429
5	Grand Gateway	2016m2	0.772631	0.36	0.08	0.12	0.04	0.32
5	Grand Gateway	2016m3	0.858033	0.166667	0.388889	0.111111	0	0.388889
5	Grand Gateway	2016m4	0.902035	0.272727	0.136364	0.0454545	0.0454545	0.363636
5	Grand Gateway	2016m5	0.826056	0.264706	0.352941	0.0588235	0.0882353	0.441177
5	Grand Gateway	2016m6	0.859567	0.186047	0.116279	0.0465116	0	0.302326
5	Grand Gateway	2016m7	0.805054	0.297297	0.27027	0.0540541	0	0.243243
5	Grand Gateway	2016m8	0.680893	0.142857	0.119048	0.142857	0.047619	0.214286
5	Grand Gateway	2016m9	0.758539	0.233333	0.133333	0.166667	0.0666667	0.333333
5	Grand Gateway	2016m10	0.802458	0.189189	0.216216	0.0540541	0.027027	0.513513
5	Grand Gateway	2016m11	0.868965	0.205882	0.264706	0.0882353	0.0588235	0.323529
5	Grand Gateway	2016m12	0.837822	0.225	0.425	0.1	0.1	0.35
5	Grand Gateway	2017m1	0.795126	0.24	0.16	0.2	0	0.44
5	Grand Gateway	2017m2	0.718266	0.111111	0.222222	0.138889	0.166667	0.416667
5	Grand Gateway	2017m3	0.79794	0.227273	0.0909091	0.272727	0.318182	0.272727
5	Grand Gateway	2017m4	0.790896	0.172414	0.206897	0.172414	0.0689655	0.310345
5	Grand Gateway	2017m5	0.854905	0.25	0.15	0.1	0	0.35
5	Grand Gateway	2017m6	0.843608	0.0666667	0.333333	0.0666667	0	0.2
5	Grand Gateway	2017m7	0.770125	0.416667	0.194444	0.0833333	0	0.222222
5	Grand Gateway	2017m8	0.699251	0.622222	0.244444	0.177778	0.0444444	0.2
5	Grand Gateway	2017m9	0.851114	0.238095	0.285714	0.0952381	0.0952381	0.333333
5	Grand Gateway	2017m10	0.908526	0.451613	0.419355	0	0	0.322581
5	Grand Gateway	2017m11	0.804135	0.1	0.25	0.15	0	0.3
5	Grand Gateway	2017m12	0.82998	0.0943396	0.377358	0.0754717	0.0188679	0.358491
5	Grand Gateway	2018m1	0.868191	0.147059	0.382353	0.235294	0	0.558824
5	Grand Gateway	2018m2	0.779531	0.290323	0.145161	0.0645161	0.0483871	0.419355
5	Grand Gateway	2018m3	0.864003	0.25	0.125	0.125	0	0.40625
5	Grand Gateway	2018m4	0.755719	0.25	0.138889	0.166667	0.0555556	0.416667
5	Grand Gateway	2018m5	0.801423	0.1875	0.4375	0.09375	0.03125	0.375
5	Grand Gateway	2018m6	0.738091	0.178571	0.214286	0.178571	0	0.25
5	Grand Gateway	2018m7	0.755995	0.152174	0.304348	0.0434783	0.0652174	0.173913
5	Grand Gateway	2018m8	0.768563	0.1	0.125	0.15	0	0.2
5	Grand Gateway	2018m9	0.86056	0.205882	0.205882	0.235294	0.0882353	0.558824
5	Grand Gateway	2018m10	0.728526	0.0657895	0.18421	0.105263	0.0131579	0.43421
5	Grand Gateway	2018m11	0.734753	0.13	0.24	0.19	0.03	0.3
5	Grand Gateway	2018m12	0.672696	0.0620155	0.232558	0.162791	0.0387597	0.24031
5	Grand Gateway	2019m1	0.701275	0.0909091	0.212121	0.113636	0.0454545	0.30303
5	Grand Gateway	2019m2	0.740522	0.175355	0.43128	0.175355	0.056872	0.42654
5	Grand Gateway	2019m3	0.736192	0.0772947	0.256039	0.178744	0.0483092	0.31401
5	Grand Gateway	2019m4	0.698409	0.106145	0.195531	0.139665	0.0335196	0.335195
5	Grand Gateway	2019m5	0.777659	0.1673	0.212928	0.125475	0.0076046	0.315589
5	Grand Gateway	2019m6	0.712683	0.140496	0.227273	0.14876	0.0330578	0.371901
5	Grand Gateway	2019m7	0.795122	0.132701	0.303318	0.14218	0.0331754	0.42654
5	Grand Gateway	2019m8	0.824886	0.173432	0.369004	0.103321	0.0553506	0.546126
5	Grand Gateway	2019m9	0.815136	0.196	0.316	0.164	0.044	0.42
5	Grand Gateway	2019m10	0.835265	0.234266	0.363636	0.157343	0.027972	0.440559
5	Grand Gateway	2019m11	0.785067	0.17971	0.414493	0.214493	0.0608696	0.437681
5	Grand Gateway	2019m12	0.848086	0.150235	0.59507	0.131455	0.0704225	0.367371
6	Metro City	2015m1	0.800631	0.0307692	0.0461538	0.0307692	0.0153846	0.169231
6	Metro City	2015m2	0.694249	0.0882353	0.0882353	0	0	0.0882353
6	Metro City	2015m3	0.834387	0.153846	0.384615	0.0769231	0	0.346154
6	Metro City	2015m4	0.766776	0.0344828	0.103448	0.0344828	0.0344828	0.241379
6	Metro City	2015m5	0.62838	0.1	0.25	0	0	0.1
6	Metro City	2015m6	0.811543	0.05	0.15	0	0.05	0.3
6	Metro City	2015m7	0.722883	0.137931	0.137931	0	0	0.206897
6	Metro City	2015m8	0.783637	0.0952381	0.238095	0.0952381	0	0.380952
6	Metro City	2015m9	0.738139	0.428571	0.333333	0.142857	0	0.428571
6	Metro City	2015m10	0.754541	0.166667	0.5	0.166667	0	0.166667
6	Metro City	2015m11	0.802167	0.214286	0.285714	0.0714286	0	0.785714
6	Metro City	2015m12	0.932271	0.173913	0.217391	0	0.0434783	0.304348
6	Metro City	2016m1	0.91654	0.176471	0.352941	0.176471	0	0.411765
6	Metro City	2016m2	0.710098	0.25	0.2	0.05	0	0.3
6	Metro City	2016m3	0.614521	0.166667	0.25	0.0833333	0	0.166667
6	Metro City	2016m4	0.801284	0.166667	0.166667	0	0	0.277778
6	Metro City	2016m5	0.845368	0.241379	0.517241	0.0689655	0	0.448276
6	Metro City	2016m6	0.864496	0.5	0.416667	0.0416667	0	0.25
6	Metro City	2016m7	0.85811	0.285714	0.214286	0.142857	0	0.464286
6	Metro City	2016m8	0.777281	0.355556	0.311111	0.155556	0	0.333333
6	Metro City	2016m9	0.899674	0.478261	0.304348	0.130435	0.0869565	0.26087
6	Metro City	2016m10	0.812725	0.375	0.125	0.15	0.05	0.6
6	Metro City	2016m11	0.812513	0.612903	0.290323	0.16129	0.0322581	0.290323
6	Metro City	2016m12	0.864558	0.173913	0.347826	0.0869565	0	0.347826
6	Metro City	2017m1	0.770417	0.15625	0.1875	0.25	0.15625	0.3125
6	Metro City	2017m2	0.725213	0.294118	0.323529	0.0882353	0.0588235	0.382353
6	Metro City	2017m3	0.785056	0.28	0.12	0.08	0	0.32
6	Metro City	2017m4	0.80909	0.36	0.16	0.12	0	0.36
6	Metro City	2017m5	0.731491	0.173913	0.217391	0.0434783	0	0.347826
6	Metro City	2017m6	0.792508	0.324324	0.351351	0.297297	0.027027	0.54054
6	Metro City	2017m7	0.754668	0.342105	0.236842	0.236842	0.0263158	0.421053
6	Metro City	2017m8	0.753879	0.203704	0.203704	0.0740741	0.0185185	0.314815
6	Metro City	2017m9	0.854211	0.4	0.2	0.15	0.1	0.5
6	Metro City	2017m10	0.777955	0.192983	0.368421	0.0701754	0.0175439	0.368421
6	Metro City	2017m11	0.876996	0.28125	0.21875	0.15625	0.0625	0.40625
6	Metro City	2017m12	0.764904	0.476191	0.380952	0.166667	0.047619	0.333333
6	Metro City	2018m1	0.859937	0.303571	0.285714	0.0892857	0.107143	0.375
6	Metro City	2018m2	0.782564	0.27907	0.372093	0.0930233	0.0697674	0.27907
6	Metro City	2018m3	0.760837	0.4375	0.25	0.0208333	0.0208333	0.333333
6	Metro City	2018m4	0.771346	0.285714	0.22449	0.0204082	0.0204082	0.510204
6	Metro City	2018m5	0.826298	0.301887	0.150943	0.0754717	0	0.415094
6	Metro City	2018m6	0.845196	0.268293	0.170732	0.097561	0.0243902	0.219512
6	Metro City	2018m7	0.789698	0.34375	0.3125	0.09375	0	0.25
6	Metro City	2018m8	0.828506	0.166667	0.136364	0.0909091	0.0151515	0.333333
6	Metro City	2018m9	0.803533	0.366197	0.183099	0.084507	0.0422535	0.352113
6	Metro City	2018m10	0.81699	0.169811	0.160377	0.0754717	0.009434	0.396226
6	Metro City	2018m11	0.827712	0.275	0.2125	0.0875	0.025	0.3625
6	Metro City	2018m12	0.824629	0.327869	0.336066	0.122951	0.0081967	0.401639
6	Metro City	2019m1	0.846221	0.342466	0.232877	0.143836	0.0136986	0.417808
6	Metro City	2019m2	0.843041	0.524272	0.242718	0.121359	0.0582524	0.548544
6	Metro City	2019m3	0.853411	0.480349	0.218341	0.100437	0.0349345	0.554585
6	Metro City	2019m4	0.85406	0.394834	0.221402	0.103321	0.0258303	0.461255
6	Metro City	2019m5	0.873154	0.368876	0.236311	0.092219	0.0634006	0.487032
6	Metro City	2019m6	0.869334	0.398329	0.24234	0.116992	0.0334262	0.551532
6	Metro City	2019m7	0.868176	0.360606	0.236364	0.112121	0.030303	0.436364
6	Metro City	2019m8	0.85794	0.412541	0.250825	0.0957096	0.0528053	0.50495
6	Metro City	2019m9	0.871102	0.414706	0.317647	0.135294	0.0794118	0.535294
6	Metro City	2019m10	0.889111	0.498674	0.29443	0.116711	0.0344828	0.517241
6	Metro City	2019m11	0.876861	0.437637	0.304158	0.12035	0.0656455	0.59081
6	Metro City	2019m12	0.856596	0.350725	0.292754	0.0956522	0.0753623	0.515942
7	Life Hub Daning	2015m1	0.904111	0.25	0	0	0	0.375
7	Life Hub Daning	2015m2	0.939288	0	0	0	0.2	0.0294118
7	Life Hub Daning	2015m3	0.758913	0.1	0.2	0	0	0.0294118
7	Life Hub Daning	2015m4	0.841408	0	0.555556	0.222222	0.111111	0.0294118
7	Life Hub Daning	2015m5	0.687394	0.142857	0.0714286	0.0714286	0	0.285714
7	Life Hub Daning	2015m6	0.850578	0.4	0.4	0.1	0	0.3
7	Life Hub Daning	2015m7	0.68717	0.285714	0.285714	0	0	0.142857
7	Life Hub Daning	2015m8	0.804812	0.25	0.125	0	0	0.125
7	Life Hub Daning	2015m9	0.812047	0.6	0.5	0.1	0	0.2
7	Life Hub Daning	2015m10	0.934166	0.538462	0.461539	0.230769	0	0.0769231
7	Life Hub Daning	2015m11	0.677249	0	0	0.5	0	0.848024
7	Life Hub Daning	2015m12	0.776205	0.235294	0.352941	0.176471	0.0588235	0.117647
7	Life Hub Daning	2016m1	0.712151	0.25	0.208333	0.125	0.0833333	0.125
7	Life Hub Daning	2016m2	0.801089	0.125	0.6875	0.0625	0	0.1875
7	Life Hub Daning	2016m3	0.710272	0.25	0.25	0.3125	0	0.125
7	Life Hub Daning	2016m4	0.667819	0.188889	0.222222	0.037037	0.0074074	0.0333333
7	Life Hub Daning	2016m5	0.768116	0.170732	0.146342	0.0731707	0	0.0294118
7	Life Hub Daning	2016m6	0.8041	0.225806	0.225806	0.129032	0.0322581	0.0645161
7	Life Hub Daning	2016m7	0.695736	0.208333	0.625	0.0416667	0	0.291667
7	Life Hub Daning	2016m8	0.746534	0.272727	0.318182	0.181818	0.0454545	0.272727
7	Life Hub Daning	2016m9	0.852413	0.214286	0.285714	0.0714286	0	0.0714286
7	Life Hub Daning	2016m10	0.733413	0.31579	0.368421	0.105263	0.0526316	0.157895
7	Life Hub Daning	2016m11	0.774902	0.24	0.48	0.16	0	0.08
7	Life Hub Daning	2016m12	0.794108	0.3	0.666667	0.233333	0.233333	0.233333
7	Life Hub Daning	2017m1	0.697218	0.388889	0.277778	0.111111	0.0555556	0.277778
7	Life Hub Daning	2017m2	0.5754	0.214286	0.428571	0.0714286	0.0714286	0.357143
7	Life Hub Daning	2017m3	0.877059	0.214286	0	0.0714286	0.0714286	0.0294118
7	Life Hub Daning	2017m4	0.793926	0.357143	0.357143	0.142857	0	0.214286
7	Life Hub Daning	2017m5	0.942579	0.25	0.5	0.25	0	0.416667
7	Life Hub Daning	2017m6	0.864823	0.444444	0.222222	0	0.111111	0.111111
7	Life Hub Daning	2017m7	0.601754	0.238095	0.190476	0.190476	0.047619	0.238095
7	Life Hub Daning	2017m8	0.728728	0.31579	0.263158	0.0789474	0.0526316	0.131579
7	Life Hub Daning	2017m9	0.815194	0.461539	0.461539	0.153846	0	0.230769
7	Life Hub Daning	2017m10	0.749708	0.166667	0.166667	0.266667	0.133333	0.133333
7	Life Hub Daning	2017m11	0.725076	0.354839	0.258064	0.0967742	0.0645161	0.16129
7	Life Hub Daning	2017m12	0.73458	0.428571	0.171429	0.0857143	0.0285714	0.142857
7	Life Hub Daning	2018m1	0.851195	0.375	0.416667	0.125	0.0416667	0.291667
7	Life Hub Daning	2018m2	0.697595	0.4	0.433333	0.0333333	0.133333	0.233333
7	Life Hub Daning	2018m3	0.873421	0.317073	0.292683	0.219512	0.0243902	0.341463
7	Life Hub Daning	2018m4	0.700688	0.0909091	0.30303	0.242424	0.030303	0.121212
7	Life Hub Daning	2018m5	0.631959	0.172414	0.172414	0.137931	0	0.172414
7	Life Hub Daning	2018m6	0.75705	0.333333	0.3	0.0666667	0.0333333	0.133333
7	Life Hub Daning	2018m7	0.691355	0.190476	0.309524	0.0952381	0.0238095	0.119048
7	Life Hub Daning	2018m8	0.750984	0.189189	0.27027	0.189189	0	0.0540541
7	Life Hub Daning	2018m9	0.791438	0.469388	0.44898	0.0612245	0.0408163	0.265306
7	Life Hub Daning	2018m10	0.781294	0.291667	0.388889	0.0972222	0.0277778	0.125
7	Life Hub Daning	2018m11	0.788946	0.233333	0.416667	0.0833333	0.05	0.166667
7	Life Hub Daning	2018m12	0.818252	0.285714	0.339286	0.0892857	0.0357143	0.214286
7	Life Hub Daning	2019m1	0.777804	0.234234	0.243243	0.189189	0.036036	0.18018
7	Life Hub Daning	2019m2	0.861557	0.228814	0.338983	0.161017	0.0338983	0.194915
7	Life Hub Daning	2019m3	0.801698	0.189189	0.261261	0.0990991	0.0900901	0.216216
7	Life Hub Daning	2019m4	0.815352	0.191781	0.232877	0.130137	0.0342466	0.191781
7	Life Hub Daning	2019m5	0.817301	0.270718	0.353591	0.127072	0.0718232	0.176796
7	Life Hub Daning	2019m6	0.80751	0.293651	0.277778	0.111111	0.0873016	0.142857
7	Life Hub Daning	2019m7	0.819122	0.264423	0.259615	0.0961538	0.0432692	0.129808
7	Life Hub Daning	2019m8	0.767791	0.219512	0.237805	0.097561	0.0731707	0.176829
7	Life Hub Daning	2019m9	0.7793	0.344828	0.256158	0.1133	0.0837438	0.152709
7	Life Hub Daning	2019m10	0.825236	0.331395	0.331395	0.0930233	0.0523256	0.284884
7	Life Hub Daning	2019m11	0.858947	0.309645	0.324873	0.0964467	0.111675	0.203046
7	Life Hub Daning	2019m12	0.860911	0.316993	0.366013	0.101307	0.114379	0.248366
8	Shanghai K11 Art Mall	2015m1	0.889079	0.308823	0.0882353	0.132353	0.147059	0.102941
8	Shanghai K11 Art Mall	2015m2	0.83957	0.305085	0.101695	0.0169492	0.135593	0.101695
8	Shanghai K11 Art Mall	2015m3	0.871661	0.425532	0.191489	0.212766	0.0851064	0.0425532
8	Shanghai K11 Art Mall	2015m4	0.835076	0.512821	0.025641	0.179487	0	0.282051
8	Shanghai K11 Art Mall	2015m5	0.887116	0.340425	0.0638298	0.148936	0.170213	0.12766
8	Shanghai K11 Art Mall	2015m6	0.830859	0.318182	0.0454545	0.113636	0.227273	0.113636
8	Shanghai K11 Art Mall	2015m7	0.908661	0.282051	0.102564	0.128205	0.230769	0.230769
8	Shanghai K11 Art Mall	2015m8	0.789904	0.25	0.0625	0.140625	0.125	0.1875
8	Shanghai K11 Art Mall	2015m9	0.664184	0.148148	0.0462963	0.12037	0.0555556	0.0555556
8	Shanghai K11 Art Mall	2015m10	0.698144	0.226562	0.0625	0.148438	0.140625	0.109375
8	Shanghai K11 Art Mall	2015m11	0.632582	0.148515	0.019802	0.0990099	0.029703	0.0990099
8	Shanghai K11 Art Mall	2015m12	0.669393	0.107595	0.0696203	0.101266	0.0443038	0.0316456
8	Shanghai K11 Art Mall	2016m1	0.783758	0.297521	0.0578512	0.0495868	0.0826446	0.123967
8	Shanghai K11 Art Mall	2016m2	0.845994	0.46371	0.016129	0.0443548	0.0806452	0.100806
8	Shanghai K11 Art Mall	2016m3	0.843982	0.555556	0.122222	0.0777778	0.166667	0.333333
8	Shanghai K11 Art Mall	2016m4	0.812468	0.241758	0.0879121	0.164835	0.10989	0.230769
8	Shanghai K11 Art Mall	2016m5	0.830147	0.209677	0.0483871	0.016129	0.209677	0.112903
8	Shanghai K11 Art Mall	2016m6	0.934698	0.376812	0.057971	0.0724638	0.101449	0.202899
8	Shanghai K11 Art Mall	2016m7	0.832631	0.25	0.0921053	0.118421	0.118421	0.276316
8	Shanghai K11 Art Mall	2016m8	0.849194	0.225352	0.0422535	0.084507	0.112676	0.253521
8	Shanghai K11 Art Mall	2016m9	0.863451	0.283333	0.05	0.116667	0.05	0.166667
8	Shanghai K11 Art Mall	2016m10	0.889952	0.378049	0.109756	0.097561	0.134146	0.243902
8	Shanghai K11 Art Mall	2016m11	0.887752	0.428571	0.0238095	0.047619	0.190476	0.214286
8	Shanghai K11 Art Mall	2016m12	0.922449	0.381818	0.127273	0.145454	0.127273	0.290909
8	Shanghai K11 Art Mall	2017m1	0.896626	0.405063	0.0886076	0.126582	0.151899	0.253165
8	Shanghai K11 Art Mall	2017m2	0.933275	0.452381	0.047619	0.119048	0.047619	0.238095
8	Shanghai K11 Art Mall	2017m3	0.880258	0.390244	0.146342	0.097561	0.195122	0.463415
8	Shanghai K11 Art Mall	2017m4	0.886363	0.324324	0.108108	0.162162	0.27027	0.27027
8	Shanghai K11 Art Mall	2017m5	0.865802	0.297872	0.12766	0.170213	0.12766	0.297872
8	Shanghai K11 Art Mall	2017m6	0.870956	0.471698	0.150943	0.150943	0.301887	0.358491
8	Shanghai K11 Art Mall	2017m7	0.892427	0.377778	0.0666667	0.111111	0.111111	0.2
8	Shanghai K11 Art Mall	2017m8	0.912807	0.375	0.078125	0.109375	0.21875	0.296875
8	Shanghai K11 Art Mall	2017m9	0.890664	0.310345	0.0689655	0.103448	0.155172	0.241379
8	Shanghai K11 Art Mall	2017m10	0.900514	0.293333	0.08	0.12	0.24	0.213333
8	Shanghai K11 Art Mall	2017m11	0.943421	0.403509	0.105263	0.0877193	0.245614	0.157895
8	Shanghai K11 Art Mall	2017m12	0.843983	0.258064	0.107527	0.0860215	0.236559	0.225806
8	Shanghai K11 Art Mall	2018m1	0.900816	0.394366	0.0704225	0.112676	0.239437	0.183099
8	Shanghai K11 Art Mall	2018m2	0.928824	0.488722	0.075188	0.18797	0.225564	0.105263
8	Shanghai K11 Art Mall	2018m3	0.87178	0.333333	0.0606061	0.121212	0.242424	0.262626
8	Shanghai K11 Art Mall	2018m4	0.744297	0.666667	0.477778	0.116667	0.0888889	0.133333
8	Shanghai K11 Art Mall	2018m5	0.866146	0.384615	0.211538	0.163462	0.163462	0.221154
8	Shanghai K11 Art Mall	2018m6	0.841292	0.356061	0.325758	0.0681818	0.0681818	0.227273
8	Shanghai K11 Art Mall	2018m7	0.931675	0.456522	0.141304	0.130435	0.23913	0.282609
8	Shanghai K11 Art Mall	2018m8	0.900439	0.382979	0.12766	0.159575	0.106383	0.297872
8	Shanghai K11 Art Mall	2018m9	0.948306	0.408696	0.156522	0.0956522	0.147826	0.182609
8	Shanghai K11 Art Mall	2018m10	0.897628	0.252525	0.161616	0.131313	0.121212	0.232323
8	Shanghai K11 Art Mall	2018m11	0.912056	0.494845	0.113402	0.103093	0.134021	0.371134
8	Shanghai K11 Art Mall	2018m12	0.891813	0.370968	0.137097	0.137097	0.112903	0.354839
8	Shanghai K11 Art Mall	2019m1	0.854276	0.416	0.184	0.152	0.048	0.376
8	Shanghai K11 Art Mall	2019m2	0.917014	0.57672	0.164021	0.153439	0.232804	0.592593
8	Shanghai K11 Art Mall	2019m3	0.903986	0.41784	0.15493	0.131455	0.178404	0.478873
8	Shanghai K11 Art Mall	2019m4	0.908014	0.370833	0.2125	0.104167	0.0791667	0.325
8	Shanghai K11 Art Mall	2019m5	0.90473	0.415771	0.247312	0.107527	0.132616	0.344086
8	Shanghai K11 Art Mall	2019m6	0.921147	0.393805	0.154867	0.119469	0.146018	0.469027
8	Shanghai K11 Art Mall	2019m7	0.861962	0.392226	0.289753	0.120141	0.14841	0.339223
8	Shanghai K11 Art Mall	2019m8	0.882157	0.433234	0.192878	0.0652819	0.172107	0.442136
8	Shanghai K11 Art Mall	2019m9	0.900936	0.46988	0.189759	0.0933735	0.153614	0.39759
8	Shanghai K11 Art Mall	2019m10	0.886845	0.364261	0.171821	0.161512	0.158076	0.443299
8	Shanghai K11 Art Mall	2019m11	0.905853	0.429043	0.19802	0.165017	0.181518	0.524752
8	Shanghai K11 Art Mall	2019m12	0.913478	0.369491	0.230509	0.125424	0.152542	0.467797
9	Sun Moon Light Center	2015m1	0.596443	0.09375	0.28125	0.109375	0.015625	0.171875
9	Sun Moon Light Center	2015m2	0.71275	0.04	0.08	0.04	0	0.28
9	Sun Moon Light Center	2015m3	0.860253	0.181818	0.333333	0.121212	0	0.393939
9	Sun Moon Light Center	2015m4	0.641927	0.0689655	0.137931	0.206897	0	0.37931
9	Sun Moon Light Center	2015m5	0.577245	0.030303	0.0606061	0.0606061	0.030303	0.151515
9	Sun Moon Light Center	2015m6	0.619385	0.0606061	0.242424	0.151515	0.030303	0.393939
9	Sun Moon Light Center	2015m7	0.541929	0	0.166667	0.166667	0	0.208333
9	Sun Moon Light Center	2015m8	0.746163	0.0333333	0.133333	0.0333333	0	0.333333
9	Sun Moon Light Center	2015m9	0.715499	0.128205	0.153846	0.025641	0	0.205128
9	Sun Moon Light Center	2015m10	0.635193	0.114286	0.171429	0.114286	0.0285714	0.4
9	Sun Moon Light Center	2015m11	0.704117	0.176471	0.205882	0.117647	0.0294118	0.352941
9	Sun Moon Light Center	2015m12	0.795385	0.130435	0.173913	0.0434783	0.0434783	0.347826
9	Sun Moon Light Center	2016m1	0.748609	0.0416667	0.180556	0.0555556	0.0555556	0.222222
9	Sun Moon Light Center	2016m2	0.763711	0.0666667	0.111111	0.0111111	0	0.3
9	Sun Moon Light Center	2016m3	0.745659	0.153846	0.230769	0.0641026	0.0384615	0.371795
9	Sun Moon Light Center	2016m4	0.74499	0.0519481	0.155844	0.0909091	0.0519481	0.25974
9	Sun Moon Light Center	2016m5	0.823065	0.111111	0.211111	0.0666667	0.0111111	0.333333
9	Sun Moon Light Center	2016m6	0.750099	0.0740741	0.175926	0.0833333	0.0277778	0.361111
9	Sun Moon Light Center	2016m7	0.735402	0.153061	0.122449	0.0816327	0.0204082	0.367347
9	Sun Moon Light Center	2016m8	0.709327	0.079646	0.0707965	0.115044	0.0176991	0.327434
9	Sun Moon Light Center	2016m9	0.67003	0.0769231	0.153846	0.123077	0.0153846	0.292308
9	Sun Moon Light Center	2016m10	0.761013	0.0416667	0.263889	0.125	0.0138889	0.263889
9	Sun Moon Light Center	2016m11	0.795366	0.153846	0.269231	0.134615	0	0.596154
9	Sun Moon Light Center	2016m12	0.752646	0.117647	0.176471	0.0588235	0	0.313725
9	Sun Moon Light Center	2017m1	0.844385	0.108696	0.23913	0.108696	0.0652174	0.391304
9	Sun Moon Light Center	2017m2	0.723428	0.0769231	0.282051	0.102564	0.0769231	0.461539
9	Sun Moon Light Center	2017m3	0.720019	0.075	0.175	0.125	0.025	0.475
9	Sun Moon Light Center	2017m4	0.78039	0.12766	0.170213	0.12766	0.0212766	0.489362
9	Sun Moon Light Center	2017m5	0.748792	0.16129	0.290323	0	0.0322581	0.419355
9	Sun Moon Light Center	2017m6	0.801212	0.23913	0.26087	0.130435	0.0217391	0.565217
9	Sun Moon Light Center	2017m7	0.614194	0.0714286	0.125	0.25	0.0535714	0.357143
9	Sun Moon Light Center	2017m8	0.711265	0.144445	0.188889	0.144445	0.0666667	0.477778
9	Sun Moon Light Center	2017m9	0.772515	0.111111	0.234568	0.135802	0.037037	0.283951
9	Sun Moon Light Center	2017m10	0.790571	0.0921053	0.223684	0.105263	0.0394737	0.31579
9	Sun Moon Light Center	2017m11	0.790176	0.148649	0.216216	0.108108	0.0675676	0.418919
9	Sun Moon Light Center	2017m12	0.770408	0.2	0.26	0.08	0.03	0.42
9	Sun Moon Light Center	2018m1	0.713468	0.142857	0.142857	0.0952381	0.0119048	0.380952
9	Sun Moon Light Center	2018m2	0.772623	0.125	0.25	0.0694444	0.0138889	0.263889
9	Sun Moon Light Center	2018m3	0.745181	0.102941	0.176471	0.102941	0.0735294	0.352941
9	Sun Moon Light Center	2018m4	0.725938	0.14433	0.195876	0.103093	0.0103093	0.412371
9	Sun Moon Light Center	2018m5	0.686582	0.152778	0.277778	0.0972222	0.0138889	0.388889
9	Sun Moon Light Center	2018m6	0.711453	0.0909091	0.151515	0.181818	0.020202	0.474747
9	Sun Moon Light Center	2018m7	0.698183	0.190083	0.181818	0.165289	0.0165289	0.347107
9	Sun Moon Light Center	2018m8	0.642248	0.136691	0.158273	0.28777	0.057554	0.280575
9	Sun Moon Light Center	2018m9	0.778854	0.113475	0.191489	0.148936	0.0425532	0.453901
9	Sun Moon Light Center	2018m10	0.70926	0.0915033	0.0980392	0.124183	0.0196078	0.392157
9	Sun Moon Light Center	2018m11	0.771313	0.126761	0.239437	0.140845	0.0070423	0.415493
9	Sun Moon Light Center	2018m12	0.737871	0.114943	0.155172	0.178161	0.0517241	0.362069
9	Sun Moon Light Center	2019m1	0.792714	0.211679	0.193431	0.127737	0.0766423	0.383212
9	Sun Moon Light Center	2019m2	0.79462	0.184697	0.242744	0.145119	0.0263852	0.562005
9	Sun Moon Light Center	2019m3	0.763135	0.157754	0.21123	0.18984	0.0240642	0.508021
9	Sun Moon Light Center	2019m4	0.772113	0.146067	0.157303	0.176966	0.0252809	0.438202
9	Sun Moon Light Center	2019m5	0.786688	0.138632	0.201479	0.123845	0.0480592	0.475046
9	Sun Moon Light Center	2019m6	0.800411	0.148069	0.233906	0.143777	0.0579399	0.48927
9	Sun Moon Light Center	2019m7	0.767193	0.132231	0.146694	0.136364	0.0309917	0.423554
9	Sun Moon Light Center	2019m8	0.772196	0.114882	0.195822	0.117494	0.0496084	0.490862
9	Sun Moon Light Center	2019m9	0.800354	0.174941	0.260047	0.153664	0.0520095	0.553191
9	Sun Moon Light Center	2019m10	0.806503	0.225873	0.279261	0.117043	0.0944559	0.533881
9	Sun Moon Light Center	2019m11	0.828834	0.195896	0.31903	0.130597	0.0690299	0.604478
9	Sun Moon Light Center	2019m12	0.810664	0.146947	0.332061	0.124046	0.0629771	0.540076
10	Shanghai Jingan Joycity	2015m1	0.670685	0.165488	0.0325318	0.0169731	0.0438472	0.0294118
10	Shanghai Jingan Joycity	2015m2	0.665476	0.197302	0.0252951	0.0118044	0.0556492	0.0294118
10	Shanghai Jingan Joycity	2015m3	0.695183	0.204678	0.0263158	0.0263158	0.0935673	0.0294118
10	Shanghai Jingan Joycity	2015m4	0.652623	0.155251	0.0136986	0.0136986	0.278539	0.0294118
10	Shanghai Jingan Joycity	2015m5	0.61861	0.145833	0.0364583	0.015625	0.0885417	0.0364583
10	Shanghai Jingan Joycity	2015m6	0.695058	0.194118	0.0235294	0.0294118	0.0235294	0.0294118
10	Shanghai Jingan Joycity	2015m7	0.75202	0.298137	0.0217391	0.0652174	0.0279503	0.0372671
10	Shanghai Jingan Joycity	2015m8	0.757215	0.208589	0.0674847	0.0552147	0.0306748	0.0674847
10	Shanghai Jingan Joycity	2015m9	0.706484	0.288461	0.0576923	0.0384615	0.0384615	0.125
10	Shanghai Jingan Joycity	2015m10	0.68857	0.456522	0.0434783	0.141304	0.108696	0.0978261
10	Shanghai Jingan Joycity	2015m11	0.700535	0.25	0.0625	0.0833333	0	0.0416667
10	Shanghai Jingan Joycity	2015m12	0.770592	0.563107	0.126214	0.106796	0.0485437	0.0679612
10	Shanghai Jingan Joycity	2016m1	0.833522	0.636066	0.154098	0.114754	0.0885246	0.111475
10	Shanghai Jingan Joycity	2016m2	0.812088	0.618297	0.0851735	0.0757098	0.0977918	0.135647
10	Shanghai Jingan Joycity	2016m3	0.824172	0.649717	0.0960452	0.129943	0.0903955	0.141243
10	Shanghai Jingan Joycity	2016m4	0.823898	0.732558	0.0930233	0.0872093	0.0639535	0.0988372
10	Shanghai Jingan Joycity	2016m5	0.817782	0.607774	0.0812721	0.0530035	0.0671378	0.0777385
10	Shanghai Jingan Joycity	2016m6	0.805003	0.511628	0.0744186	0.0744186	0.0837209	0.0976744
10	Shanghai Jingan Joycity	2016m7	0.614209	0.342412	0.0622568	0.0525292	0.036965	0.0564202
10	Shanghai Jingan Joycity	2016m8	0.663371	0.393518	0.0509259	0.0478395	0.0447531	0.0570988
10	Shanghai Jingan Joycity	2016m9	0.728851	0.387952	0.0554217	0.0722892	0.0433735	0.086747
10	Shanghai Jingan Joycity	2016m10	0.792356	0.587719	0.0701754	0.0833333	0.0789474	0.0789474
10	Shanghai Jingan Joycity	2016m11	0.770804	0.480519	0.0714286	0.0649351	0.0844156	0.123377
10	Shanghai Jingan Joycity	2016m12	0.745356	0.469565	0.104348	0.0695652	0.0608696	0.0753623
10	Shanghai Jingan Joycity	2017m1	0.782544	0.582143	0.075	0.0607143	0.0642857	0.075
10	Shanghai Jingan Joycity	2017m2	0.790101	0.554717	0.0867925	0.0943396	0.101887	0.109434
10	Shanghai Jingan Joycity	2017m3	0.799332	0.473988	0.0809249	0.0809249	0.0346821	0.115607
10	Shanghai Jingan Joycity	2017m4	0.7826	0.666667	0.0632911	0.0843882	0.0548523	0.0801688
10	Shanghai Jingan Joycity	2017m5	0.833505	0.736842	0.0578947	0.0473684	0.0684211	0.147368
10	Shanghai Jingan Joycity	2017m6	0.765222	0.660287	0.110048	0.124402	0.0478469	0.114833
10	Shanghai Jingan Joycity	2017m7	0.711031	0.623053	0.0404984	0.0716511	0.0342679	0.0747664
10	Shanghai Jingan Joycity	2017m8	0.747892	0.532467	0.0422078	0.0454545	0.0194805	0.0779221
10	Shanghai Jingan Joycity	2017m9	0.790826	0.494505	0.0824176	0.0549451	0.0824176	0.126374
10	Shanghai Jingan Joycity	2017m10	0.833894	0.574586	0.0883978	0.0773481	0.0662983	0.0939227
10	Shanghai Jingan Joycity	2017m11	0.798503	0.604027	0.174497	0.114094	0.107383	0.154362
10	Shanghai Jingan Joycity	2017m12	0.823504	0.529412	0.0802139	0.0588235	0.0374332	0.106952
10	Shanghai Jingan Joycity	2018m1	0.786607	0.581395	0.0930233	0.0988372	0.0232558	0.110465
10	Shanghai Jingan Joycity	2018m2	0.731811	0.894081	0.0529595	0.140187	0.05919	0.105919
10	Shanghai Jingan Joycity	2018m3	0.77563	0.775785	0.0672646	0.0941704	0.0493274	0.112108
10	Shanghai Jingan Joycity	2018m4	0.802591	0.648402	0.13242	0.0821918	0.0730594	0.086758
10	Shanghai Jingan Joycity	2018m5	0.799868	0.759615	0.0544872	0.073718	0.0801282	0.102564
10	Shanghai Jingan Joycity	2018m6	0.849708	0.727273	0.104278	0.120321	0.0454545	0.106952
10	Shanghai Jingan Joycity	2018m7	0.819833	0.592179	0.128492	0.111732	0.0446927	0.120112
10	Shanghai Jingan Joycity	2018m8	0.817729	0.519337	0.143646	0.10221	0.0607735	0.0662983
10	Shanghai Jingan Joycity	2018m9	0.841848	0.593525	0.151079	0.0755396	0.057554	0.125899
10	Shanghai Jingan Joycity	2018m10	0.857971	0.662722	0.0946746	0.0473373	0.0650888	0.133136
10	Shanghai Jingan Joycity	2018m11	0.847832	0.776758	0.103975	0.110092	0.122324	0.137615
10	Shanghai Jingan Joycity	2018m12	0.854036	0.80404	0.173737	0.135353	0.0686869	0.157576
10	Shanghai Jingan Joycity	2019m1	0.835763	0.74537	0.141204	0.143518	0.0833333	0.229167
10	Shanghai Jingan Joycity	2019m2	0.866246	0.778689	0.180328	0.127049	0.0840164	0.280738
10	Shanghai Jingan Joycity	2019m3	0.873266	0.777778	0.161616	0.123232	0.0727273	0.210101
10	Shanghai Jingan Joycity	2019m4	0.874914	0.772128	0.107345	0.0715631	0.0527307	0.156309
10	Shanghai Jingan Joycity	2019m5	0.896442	0.948521	0.140197	0.0843373	0.0744797	0.205915
10	Shanghai Jingan Joycity	2019m6	0.890764	0.936997	0.116622	0.121984	0.0656836	0.193029
10	Shanghai Jingan Joycity	2019m7	0.858382	0.818862	0.172156	0.109281	0.0763473	0.251497
10	Shanghai Jingan Joycity	2019m8	0.881733	0.782531	0.169341	0.0944742	0.0552585	0.249554
10	Shanghai Jingan Joycity	2019m9	0.899012	0.80303	0.178451	0.114478	0.0639731	0.324916
10	Shanghai Jingan Joycity	2019m10	0.901056	0.74876	0.163636	0.123967	0.0677686	0.294215
10	Shanghai Jingan Joycity	2019m11	0.912173	0.810469	0.185921	0.113718	0.064982	0.315885
10	Shanghai Jingan Joycity	2019m12	0.896642	0.848656	0.161245	0.113154	0.0579915	0.319661
11	Hong Kou Plaza	2015m1	0.681031	0.173913	0.173913	0.130435	0.0869565	0.26087
11	Hong Kou Plaza	2015m2	0.660466	0.115385	0.153846	0.153846	0	0.461539
11	Hong Kou Plaza	2015m3	0.776704	0.133333	0.133333	0.333333	0	0.533333
11	Hong Kou Plaza	2015m4	0.670782	0.0666667	0.2	0.2	0.0666667	0.2
11	Hong Kou Plaza	2015m5	0.826395	0.266667	0.2	0.0666667	0.133333	0.4
11	Hong Kou Plaza	2015m6	0.695305	0	0.133333	0.0666667	0	0.266667
11	Hong Kou Plaza	2015m7	0.692057	0.148148	0.222222	0.148148	0	0.407407
11	Hong Kou Plaza	2015m8	0.808143	0.0869565	0.217391	0.217391	0	0.173913
11	Hong Kou Plaza	2015m9	0.764974	0.047619	0.190476	0.142857	0	0.238095
11	Hong Kou Plaza	2015m10	0.81046	0.222222	0.444444	0.277778	0	0.444444
11	Hong Kou Plaza	2015m11	0.67783	0.263158	0.421053	0.105263	0.0526316	0.157895
11	Hong Kou Plaza	2015m12	0.879634	0.0789474	0.368421	0.131579	0.0526316	0.31579
11	Hong Kou Plaza	2016m1	0.790377	0.0625	0.270833	0.208333	0	0.1875
11	Hong Kou Plaza	2016m2	0.676739	0.075	0.275	0.1	0	0.225
11	Hong Kou Plaza	2016m3	0.765362	0.2	0.14	0.1	0.04	0.4
11	Hong Kou Plaza	2016m4	0.683706	0.106383	0.0851064	0.0851064	0.0212766	0.0851064
11	Hong Kou Plaza	2016m5	0.812391	0.208955	0.238806	0.0895522	0.0447761	0.238806
11	Hong Kou Plaza	2016m6	0.81104	0.225806	0.306452	0.145161	0.0322581	0.290323
11	Hong Kou Plaza	2016m7	0.739286	0.0681818	0.125	0.113636	0.0227273	0.147727
11	Hong Kou Plaza	2016m8	0.755753	0.121212	0.227273	0.166667	0.030303	0.212121
11	Hong Kou Plaza	2016m9	0.756378	0.212766	0.255319	0.234043	0	0.276596
11	Hong Kou Plaza	2016m10	0.810211	0.130435	0.195652	0.108696	0	0.413044
11	Hong Kou Plaza	2016m11	0.804155	0.0454545	0.204545	0.227273	0.0454545	0.340909
11	Hong Kou Plaza	2016m12	0.780206	0.0454545	0.181818	0.113636	0.0227273	0.454545
11	Hong Kou Plaza	2017m1	0.799047	0.119048	0.238095	0.166667	0	0.047619
11	Hong Kou Plaza	2017m2	0.754226	0.138889	0.555556	0.111111	0.0555556	0.472222
11	Hong Kou Plaza	2017m3	0.807639	0.166667	0.277778	0.111111	0	0.277778
11	Hong Kou Plaza	2017m4	0.82642	0.0322581	0.16129	0.0645161	0	0.258064
11	Hong Kou Plaza	2017m5	0.770811	0.305556	0.361111	0.222222	0	0.361111
11	Hong Kou Plaza	2017m6	0.846411	0.135135	0.351351	0.108108	0.0540541	0.54054
11	Hong Kou Plaza	2017m7	0.653885	0.2	0.4	0.333333	0.0666667	0.511111
11	Hong Kou Plaza	2017m8	0.882474	0.205882	0.441177	0.176471	0.0294118	0.5
11	Hong Kou Plaza	2017m9	0.858062	0.108108	0.216216	0.0810811	0.0540541	0.216216
11	Hong Kou Plaza	2017m10	0.794394	0.108696	0.304348	0.217391	0.0217391	0.304348
11	Hong Kou Plaza	2017m11	0.833334	0.0851064	0.191489	0.12766	0.0425532	0.170213
11	Hong Kou Plaza	2017m12	0.791702	0.206349	0.238095	0.15873	0	0.333333
11	Hong Kou Plaza	2018m1	0.778389	0.190476	0.285714	0.269841	0.015873	0.285714
11	Hong Kou Plaza	2018m2	0.760963	0.19697	0.378788	0.212121	0	0.287879
11	Hong Kou Plaza	2018m3	0.746814	0.117647	0.0588235	0.156863	0.0196078	0.254902
11	Hong Kou Plaza	2018m4	0.724339	0.140351	0.263158	0.157895	0	0.473684
11	Hong Kou Plaza	2018m5	0.818701	0.127273	0.345454	0.145454	0.0545455	0.290909
11	Hong Kou Plaza	2018m6	0.841583	0.177215	0.341772	0.151899	0	0.316456
11	Hong Kou Plaza	2018m7	0.768916	0.18421	0.144737	0.210526	0.0263158	0.197368
11	Hong Kou Plaza	2018m8	0.72276	0.134146	0.170732	0.146342	0	0.268293
11	Hong Kou Plaza	2018m9	0.813366	0.0864198	0.234568	0.222222	0.0246914	0.320988
11	Hong Kou Plaza	2018m10	0.812665	0.151899	0.164557	0.13924	0	0.291139
11	Hong Kou Plaza	2018m11	0.828582	0.192771	0.253012	0.301205	0.0240964	0.493976
11	Hong Kou Plaza	2018m12	0.823383	0.2	0.27	0.21	0.05	0.46
11	Hong Kou Plaza	2019m1	0.848508	0.23741	0.330935	0.179856	0.0071942	0.395684
11	Hong Kou Plaza	2019m2	0.87968	0.32618	0.287554	0.167382	0.0472103	0.48927
11	Hong Kou Plaza	2019m3	0.909433	0.261905	0.321429	0.154762	0.0238095	0.535714
11	Hong Kou Plaza	2019m4	0.87972	0.211896	0.282528	0.115242	0.0185874	0.494424
11	Hong Kou Plaza	2019m5	0.904562	0.222222	0.325	0.133333	0.0138889	0.647222
11	Hong Kou Plaza	2019m6	0.873394	0.182724	0.328904	0.136213	0.0265781	0.581395
11	Hong Kou Plaza	2019m7	0.814596	0.147186	0.320346	0.177489	0.017316	0.450216
11	Hong Kou Plaza	2019m8	0.873313	0.344961	0.337209	0.182171	0.0310078	0.5
11	Hong Kou Plaza	2019m9	0.874331	0.261993	0.383764	0.125461	0.0295203	0.653137
11	Hong Kou Plaza	2019m10	0.885178	0.242236	0.416149	0.223603	0.052795	0.608696
11	Hong Kou Plaza	2019m11	0.908487	0.267002	0.440806	0.141058	0.0352645	0.596977
11	Hong Kou Plaza	2019m12	0.862541	0.261364	0.400568	0.178977	0.03125	0.553977
12	IAPM Mall	2015m1	0.892249	0.411765	0.372549	0.215686	0.0980392	0.372549
12	IAPM Mall	2015m2	0.919255	0.232558	0.139535	0.116279	0	0.209302
12	IAPM Mall	2015m3	0.860938	0.133333	0.3	0.3	0	0.5
12	IAPM Mall	2015m4	0.78472	0.266667	0.266667	0.233333	0.0333333	0.133333
12	IAPM Mall	2015m5	0.908777	0.333333	0.266667	0.166667	0.0333333	0.3
12	IAPM Mall	2015m6	0.955183	0.0416667	0.291667	0.166667	0	0.166667
12	IAPM Mall	2015m7	0.849539	0.194444	0.222222	0.111111	0	0.111111
12	IAPM Mall	2015m8	0.895659	0.358491	0.415094	0.113208	0.0566038	0.245283
12	IAPM Mall	2015m9	0.849813	0.418605	0.325581	0.418605	0.0232558	0.627907
12	IAPM Mall	2015m10	0.86214	0.314286	0.314286	0.171429	0.0285714	0.285714
12	IAPM Mall	2015m11	0.768718	0.133333	0.133333	0.3	0.0333333	0.366667
12	IAPM Mall	2015m12	0.850857	0.318182	0.272727	0.166667	0.030303	0.454545
12	IAPM Mall	2016m1	0.8077	0.277778	0.296296	0.240741	0.0185185	0.166667
12	IAPM Mall	2016m2	0.84268	0.186667	0.226667	0.2	0	0.346667
12	IAPM Mall	2016m3	0.916819	0.272727	0.236364	0.145454	0	0.381818
12	IAPM Mall	2016m4	0.833234	0.238095	0.285714	0.206349	0	0.444444
12	IAPM Mall	2016m5	0.86653	0.138889	0.138889	0.180556	0.0694444	0.222222
12	IAPM Mall	2016m6	0.798645	0.166667	0.111111	0.259259	0.0185185	0.333333
12	IAPM Mall	2016m7	0.864658	0.180556	0.25	0.166667	0.0277778	0.236111
12	IAPM Mall	2016m8	0.811642	0.197531	0.246914	0.259259	0.0740741	0.246914
12	IAPM Mall	2016m9	0.910001	0.280702	0.280702	0.280702	0.140351	0.298246
12	IAPM Mall	2016m10	0.910412	0.238806	0.238806	0.149254	0.0447761	0.38806
12	IAPM Mall	2016m11	0.806936	0.230769	0.358974	0.487179	0.025641	0.384615
12	IAPM Mall	2016m12	0.882253	0.189189	0.148649	0.148649	0.027027	0.283784
12	IAPM Mall	2017m1	0.852038	0.0731707	0.195122	0.158537	0	0.268293
12	IAPM Mall	2017m2	0.903634	0.2	0.292308	0.153846	0.0153846	0.169231
12	IAPM Mall	2017m3	0.816163	0.0535714	0.321429	0.160714	0.0357143	0.214286
12	IAPM Mall	2017m4	0.773556	0.27027	0.27027	0.189189	0.027027	0.351351
12	IAPM Mall	2017m5	0.900312	0.12	0.2	0.14	0.04	0.28
12	IAPM Mall	2017m6	0.752124	0.25	0.181818	0.295455	0.0227273	0.340909
12	IAPM Mall	2017m7	0.868528	0.127273	0.327273	0.145454	0	0.290909
12	IAPM Mall	2017m8	0.890479	0.306123	0.255102	0.295918	0.0306122	0.316327
12	IAPM Mall	2017m9	0.868864	0.111111	0.142857	0.285714	0.0793651	0.222222
12	IAPM Mall	2017m10	0.86278	0.133333	0.155556	0.211111	0.0333333	0.311111
12	IAPM Mall	2017m11	0.83387	0.155844	0.272727	0.233766	0.0779221	0.311688
12	IAPM Mall	2017m12	0.89449	0.121212	0.128788	0.143939	0.0227273	0.348485
12	IAPM Mall	2018m1	0.861186	0.14	0.23	0.12	0.06	0.22
12	IAPM Mall	2018m2	0.923325	0.195652	0.271739	0.141304	0.0434783	0.347826
12	IAPM Mall	2018m3	0.833924	0.130952	0.261905	0.22619	0.0595238	0.452381
12	IAPM Mall	2018m4	0.878076	0.166667	0.238095	0.154762	0.0238095	0.22619
12	IAPM Mall	2018m5	0.855896	0.212389	0.0884956	0.0884956	0.0176991	0.274336
12	IAPM Mall	2018m6	0.838665	0.122222	0.266667	0.322222	0.1	0.344444
12	IAPM Mall	2018m7	0.88963	0.185567	0.257732	0.185567	0.0103093	0.154639
12	IAPM Mall	2018m8	0.856589	0.114035	0.245614	0.236842	0.0175439	0.289474
12	IAPM Mall	2018m9	0.872343	0.192308	0.259615	0.240385	0.0192308	0.346154
12	IAPM Mall	2018m10	0.896399	0.132231	0.198347	0.115702	0.0247934	0.338843
12	IAPM Mall	2018m11	0.861942	0.190476	0.246032	0.190476	0.0238095	0.253968
12	IAPM Mall	2018m12	0.897086	0.249147	0.215017	0.221843	0.0443686	0.320819
12	IAPM Mall	2019m1	0.892198	0.254808	0.197115	0.144231	0.0528846	0.384615
12	IAPM Mall	2019m2	0.911176	0.299363	0.343949	0.213376	0.0859873	0.458599
12	IAPM Mall	2019m3	0.894034	0.237179	0.355769	0.272436	0.0673077	0.416667
12	IAPM Mall	2019m4	0.928532	0.208191	0.290102	0.1843	0.0580205	0.412969
12	IAPM Mall	2019m5	0.901019	0.235127	0.263456	0.181303	0.0481586	0.467422
12	IAPM Mall	2019m6	0.913822	0.361656	0.278867	0.211329	0.0762527	0.359477
12	IAPM Mall	2019m7	0.929125	0.607143	0.251429	0.15	0.0614286	0.368571
12	IAPM Mall	2019m8	0.909942	0.564189	0.243243	0.158784	0.0287162	0.427365
12	IAPM Mall	2019m9	0.907058	0.361396	0.289528	0.199179	0.0780287	0.519507
12	IAPM Mall	2019m10	0.906689	0.226852	0.298611	0.18287	0.0462963	0.451389
12	IAPM Mall	2019m11	0.925791	0.276087	0.336956	0.204348	0.073913	0.508696
12	IAPM Mall	2019m12	0.926522	0.256654	0.3327	0.211027	0.157795	0.564639
13	The River Mall	2015m1	0.722781	0.2	0.2	0.142857	0.340909	0.371429
13	The River Mall	2015m2	0.590129	0.30303	0.151515	0.272727	0.151515	0.666667
13	The River Mall	2015m3	0.790588	0.375	0.1875	0.0625	0.340909	0.625
13	The River Mall	2015m4	0.854066	0.194444	0.277778	0.0277778	0.340909	0.611111
13	The River Mall	2015m5	0.822111	0.275862	0.103448	0.0689655	0.340909	0.517241
13	The River Mall	2015m6	0.725082	0.125	0.0416667	0.0833333	0.25	0.583333
13	The River Mall	2015m7	0.836408	0.318182	0.0909091	0.136364	0.272727	0.409091
13	The River Mall	2015m8	0.723381	0.133333	0.133333	0.266667	0.133333	0.666667
13	The River Mall	2015m9	0.823738	0.12	0.16	0.08	0.08	0.84
13	The River Mall	2015m10	0.773097	0.387097	0.193548	0.258064	0.340909	0.774193
13	The River Mall	2015m11	0.722317	0.380952	0.0952381	0.333333	0.190476	0.666667
13	The River Mall	2015m12	0.795477	0.194444	0.0833333	0.111111	0.25	0.5
13	The River Mall	2016m1	0.759696	0.340425	0.0851064	0.148936	0.340909	0.574468
13	The River Mall	2016m2	0.739298	0.2	0.0363636	0.145454	0.254545	0.509091
13	The River Mall	2016m3	0.793282	0.439024	0.0731707	0.0731707	0.340909	0.536585
13	The River Mall	2016m4	0.816514	0.3125	0.1875	0.104167	0.3125	0.625
13	The River Mall	2016m5	0.73701	0.384615	0.173077	0.230769	0.307692	0.538462
13	The River Mall	2016m6	0.773679	0.310345	0.172414	0.126437	0.218391	0.597701
13	The River Mall	2016m7	0.776662	0.262295	0.131148	0.131148	0.295082	0.491803
13	The River Mall	2016m8	0.771716	0.261539	0.123077	0.123077	0.246154	0.492308
13	The River Mall	2016m9	0.772213	0.269231	0.173077	0.153846	0.340909	0.5
13	The River Mall	2016m10	0.780716	0.4	0.163636	0.181818	0.290909	0.509091
13	The River Mall	2016m11	0.764569	0.409091	0.159091	0.340909	0.340909	0.727273
13	The River Mall	2016m12	0.710338	0.0842105	0.0368421	0.0578947	0.0631579	0.178947
13	The River Mall	2017m1	0.863534	0.214286	0.166667	0.0952381	0.285714	0.666667
13	The River Mall	2017m2	0.824534	0.377358	0.132076	0.113208	0.320755	0.584906
13	The River Mall	2017m3	0.771671	0.340425	0.148936	0.212766	0.148936	0.574468
13	The River Mall	2017m4	0.733994	0.0957447	0.0531915	0.0851064	0.0851064	0.276596
13	The River Mall	2017m5	0.877696	0.377049	0.0655738	0.0819672	0.278689	0.688525
13	The River Mall	2017m6	0.775264	0.428571	0.047619	0.238095	0.333333	0.571429
13	The River Mall	2017m7	0.742502	0.288461	0.230769	0.230769	0.307692	0.615385
13	The River Mall	2017m8	0.823659	0.323944	0.126761	0.239437	0.239437	0.647887
13	The River Mall	2017m9	0.816686	0.173913	0.0869565	0.0869565	0.23913	0.543478
13	The River Mall	2017m10	0.78151	0.244186	0.151163	0.0930233	0.174419	0.55814
13	The River Mall	2017m11	0.823094	0.317073	0.146342	0.195122	0.243902	0.848024
13	The River Mall	2017m12	0.77365	0.18421	0.0657895	0.236842	0.157895	0.565789
13	The River Mall	2018m1	0.782206	0.319149	0.191489	0.170213	0.234043	0.638298
13	The River Mall	2018m2	0.747735	0.191919	0.0909091	0.121212	0.151515	0.444444
13	The River Mall	2018m3	0.686577	0.114035	0.114035	0.0964912	0.122807	0.561404
13	The River Mall	2018m4	0.773696	0.288461	0.144231	0.0865385	0.211538	0.605769
13	The River Mall	2018m5	0.849051	0.246753	0.116883	0.103896	0.285714	0.649351
13	The River Mall	2018m6	0.758291	0.292683	0.195122	0.134146	0.219512	0.743902
13	The River Mall	2018m7	0.828123	0.326087	0.0326087	0.0978261	0.304348	0.826087
13	The River Mall	2018m8	0.772248	0.164706	0.2	0.176471	0.223529	0.847059
13	The River Mall	2018m9	0.753677	0.228916	0.240964	0.26506	0.240964	0.626506
13	The River Mall	2018m10	0.791065	0.310924	0.117647	0.12605	0.201681	0.848024
13	The River Mall	2018m11	0.8238	0.264463	0.132231	0.165289	0.231405	0.752066
13	The River Mall	2018m12	0.808955	0.333333	0.154472	0.170732	0.260163	0.837398
13	The River Mall	2019m1	0.821129	0.244792	0.104167	0.109375	0.171875	0.640625
13	The River Mall	2019m2	0.82916	0.350598	0.135458	0.135458	0.340909	0.729084
13	The River Mall	2019m3	0.833224	0.33557	0.16443	0.171141	0.241611	0.741611
13	The River Mall	2019m4	0.853477	0.271698	0.109434	0.120755	0.226415	0.784906
13	The River Mall	2019m5	0.862559	0.386364	0.189394	0.159091	0.338384	0.820707
13	The River Mall	2019m6	0.841173	0.32659	0.184971	0.193642	0.306358	0.848024
13	The River Mall	2019m7	0.862611	0.481728	0.192691	0.152824	0.295681	0.848024
13	The River Mall	2019m8	0.807379	0.348754	0.188612	0.153025	0.281139	0.848024
13	The River Mall	2019m9	0.846815	0.303951	0.240122	0.151976	0.255319	0.848024
13	The River Mall	2019m10	0.862683	0.402299	0.167816	0.149425	0.305747	0.848024
13	The River Mall	2019m11	0.849309	0.375	0.197222	0.141667	0.283333	0.848024
13	The River Mall	2019m12	0.829445	0.41573	0.219101	0.196629	0.216292	0.848024
14	IFC Mall	2015m1	0.870763	0.166667	0.208333	0.166667	0.0833333	0.125
14	IFC Mall	2015m2	0.825457	0	0.238095	0.0952381	0	0.0952381
14	IFC Mall	2015m3	0.880499	0.0625	0.3125	0.0625	0.1875	0.125
14	IFC Mall	2015m4	0.831515	0.117647	0.117647	0.0588235	0	0.176471
14	IFC Mall	2015m5	0.824402	0	0.5	0	0	0.125
14	IFC Mall	2015m6	0.851	0.666667	0.4	0.0666667	0.2	0.133333
14	IFC Mall	2015m7	0.822312	0.263158	0.210526	0.157895	0.0526316	0.157895
14	IFC Mall	2015m8	0.873227	0.384615	0.461539	0.153846	0.0384615	0.346154
14	IFC Mall	2015m9	0.699492	0.1875	0.1875	0.125	0.0625	0.125
14	IFC Mall	2015m10	0.901135	0	0.2	0.2	0	0.333333
14	IFC Mall	2015m11	0.946004	0.3	0.4	0.3	0.1	0.4
14	IFC Mall	2015m12	0.896768	0.290323	0.129032	0.0645161	0.0645161	0.322581
14	IFC Mall	2016m1	0.830214	0.192308	0.153846	0.115385	0.0384615	0.307692
14	IFC Mall	2016m2	0.774438	0.191781	0.164384	0.0821918	0.0136986	0.0410959
14	IFC Mall	2016m3	0.821814	0.206897	0.172414	0.103448	0.0344828	0.241379
14	IFC Mall	2016m4	0.845156	0.1	0.133333	0.2	0	0.166667
14	IFC Mall	2016m5	0.885401	0.214286	0.25	0.25	0.0357143	0.25
14	IFC Mall	2016m6	0.84143	0.157895	0.131579	0.105263	0.0263158	0.289474
14	IFC Mall	2016m7	0.713835	0.272727	0.295455	0.318182	0.0454545	0.204545
14	IFC Mall	2016m8	0.808291	0.121212	0.30303	0.151515	0.030303	0.212121
14	IFC Mall	2016m9	0.891058	0.121212	0.454545	0.181818	0.0606061	0.424242
14	IFC Mall	2016m10	0.803844	0.222222	0.194444	0.305556	0.0555556	0.5
14	IFC Mall	2016m11	0.807763	0.0526316	0.105263	0.210526	0	0.31579
14	IFC Mall	2016m12	0.9047	0.322034	0.135593	0.0508475	0.101695	0.220339
14	IFC Mall	2017m1	0.927773	0.289474	0.263158	0.236842	0.236842	0.421053
14	IFC Mall	2017m2	0.877908	0.235294	0.411765	0.176471	0.0588235	0.235294
14	IFC Mall	2017m3	0.760373	0.166667	0.0833333	0.25	0	0.5
14	IFC Mall	2017m4	0.869018	0.214286	0.285714	0.357143	0	0.428571
14	IFC Mall	2017m5	0.746795	0.133333	0.266667	0.233333	0.0333333	0.3
14	IFC Mall	2017m6	0.821766	0.310345	0.241379	0.103448	0	0.344828
14	IFC Mall	2017m7	0.780982	0.0322581	0.322581	0.0645161	0.0322581	0.225806
14	IFC Mall	2017m8	0.874351	0.3125	0.3125	0.125	0.166667	0.4375
14	IFC Mall	2017m9	0.784547	0.171429	0.285714	0.2	0.0857143	0.428571
14	IFC Mall	2017m10	0.784618	0.232558	0.325581	0.209302	0	0.325581
14	IFC Mall	2017m11	0.903898	0.129032	0.258064	0.258064	0.0645161	0.258064
14	IFC Mall	2017m12	0.891007	0.0746269	0.19403	0.179104	0.0746269	0.298507
14	IFC Mall	2018m1	0.864622	0.172414	0.37931	0.12069	0.0517241	0.431034
14	IFC Mall	2018m2	0.765175	0.0740741	0.351852	0.148148	0.0925926	0.277778
14	IFC Mall	2018m3	0.853272	0.0169492	0.271186	0.220339	0.0508475	0.237288
14	IFC Mall	2018m4	0.834791	0.170213	0.234043	0.0851064	0	0.340425
14	IFC Mall	2018m5	0.811237	0.0227273	0.159091	0.113636	0.0454545	0.159091
14	IFC Mall	2018m6	0.889292	0.117647	0.137255	0.137255	0.0196078	0.235294
14	IFC Mall	2018m7	0.816352	0	0.375	0.0416667	0.0833333	0.333333
14	IFC Mall	2018m8	0.857481	0.104167	0.145833	0.0833333	0.0416667	0.520833
14	IFC Mall	2018m9	0.832952	0.0754717	0.339623	0.245283	0.0566038	0.264151
14	IFC Mall	2018m10	0.812562	0.1	0.242857	0.171429	0.0571429	0.357143
14	IFC Mall	2018m11	0.890695	0.153846	0.346154	0.0769231	0.0897436	0.512821
14	IFC Mall	2018m12	0.88817	0.449438	0.264045	0.11236	0.0617978	0.337079
14	IFC Mall	2019m1	0.883665	0.227848	0.246835	0.0886076	0.0253165	0.322785
14	IFC Mall	2019m2	0.907161	0.192157	0.392157	0.14902	0.0862745	0.447059
14	IFC Mall	2019m3	0.906822	0.148438	0.265625	0.101562	0.0664063	0.441406
14	IFC Mall	2019m4	0.910388	0.131707	0.253659	0.156098	0.0390244	0.321951
14	IFC Mall	2019m5	0.897152	0.111111	0.336806	0.104167	0.0486111	0.385417
14	IFC Mall	2019m6	0.911763	0.141667	0.275	0.133333	0.0416667	0.404167
14	IFC Mall	2019m7	0.903182	0.213058	0.398625	0.175258	0.0549828	0.457045
14	IFC Mall	2019m8	0.904048	0.20597	0.423881	0.119403	0.0865672	0.477612
14	IFC Mall	2019m9	0.899386	0.18612	0.375394	0.135647	0.0536278	0.51735
14	IFC Mall	2019m10	0.916346	0.168044	0.31405	0.123967	0.0550964	0.548209
14	IFC Mall	2019m11	0.920068	0.196141	0.308682	0.157556	0.0514469	0.562701
14	IFC Mall	2019m12	0.932947	0.305059	0.233631	0.101191	0.0565476	0.354167
15	Jing An Kerry Center	2015m1	0.831758	0.0909091	0.136364	0.0909091	0	0.136364
15	Jing An Kerry Center	2015m2	0.817447	0.4	0.133333	0.0666667	0.0666667	0.133333
15	Jing An Kerry Center	2015m3	0.864504	0.181818	0.272727	0.0909091	0.0909091	0.272727
15	Jing An Kerry Center	2015m4	0.889659	0.111111	0.111111	0.0555556	0.0555556	0.222222
15	Jing An Kerry Center	2015m5	0.960463	0	0.1	0.3	0	0.4
15	Jing An Kerry Center	2015m6	0.862884	0.176471	0.235294	0.117647	0	0.235294
15	Jing An Kerry Center	2015m7	0.857133	0.25	0.1875	0.1875	0.1875	0.5625
15	Jing An Kerry Center	2015m8	0.892032	0.32	0.24	0.2	0.12	0.4
15	Jing An Kerry Center	2015m9	0.693171	0.384615	0.153846	0.153846	0	0.230769
15	Jing An Kerry Center	2015m10	0.872119	0.333333	0	0.0833333	0.333333	0.848024
15	Jing An Kerry Center	2015m11	0.856846	0.666667	0.0666667	0.166667	0.1	0.533333
15	Jing An Kerry Center	2015m12	0.925423	0.363636	0.181818	0.0681818	0.0454545	0.159091
15	Jing An Kerry Center	2016m1	0.9278	0.166667	0.3	0.2	0.0666667	0.133333
15	Jing An Kerry Center	2016m2	0.850721	0.0588235	0.0588235	0.117647	0.117647	0.411765
15	Jing An Kerry Center	2016m3	0.806294	0.157895	0.0526316	0.210526	0	0.421053
15	Jing An Kerry Center	2016m4	0.841994	0.166667	0.0555556	0.166667	0.111111	0.222222
15	Jing An Kerry Center	2016m5	0.893128	0.2	0.05	0.1	0	0.0294118
15	Jing An Kerry Center	2016m6	0.859334	0.277778	0.0833333	0.138889	0.0555556	0.222222
15	Jing An Kerry Center	2016m7	0.7781	0.0882353	0.117647	0.0882353	0.0588235	0.235294
15	Jing An Kerry Center	2016m8	0.820363	0.105263	0.131579	0.236842	0.0526316	0.289474
15	Jing An Kerry Center	2016m9	0.791917	0.09375	0.3125	0.0625	0.0625	0.34375
15	Jing An Kerry Center	2016m10	0.884073	0.166667	0.1	0.2	0.133333	0.566667
15	Jing An Kerry Center	2016m11	0.778349	0.0740741	0.111111	0.111111	0.037037	0.407407
15	Jing An Kerry Center	2016m12	0.923051	0.151515	0.272727	0.151515	0.0909091	0.121212
15	Jing An Kerry Center	2017m1	0.880266	0.206897	0.137931	0.241379	0	0.551724
15	Jing An Kerry Center	2017m2	0.990908	0.0909091	0.272727	0.181818	0	0.454545
15	Jing An Kerry Center	2017m3	0.790914	0.0606061	0.121212	0.121212	0.242424	0.272727
15	Jing An Kerry Center	2017m4	0.917515	0.28	0.16	0.16	0.28	0.44
15	Jing An Kerry Center	2017m5	0.769756	0.238095	0.238095	0.142857	0.142857	0.428571
15	Jing An Kerry Center	2017m6	0.805962	0.478261	0.391304	0.0434783	0.0869565	0.565217
15	Jing An Kerry Center	2017m7	0.783991	0.142857	0.142857	0.0714286	0.0714286	0.428571
15	Jing An Kerry Center	2017m8	0.769871	0.106383	0.170213	0.170213	0.0425532	0.319149
15	Jing An Kerry Center	2017m9	0.800527	0.285714	0.0571429	0.114286	0.142857	0.314286
15	Jing An Kerry Center	2017m10	0.811775	0.147059	0.235294	0.176471	0.147059	0.529412
15	Jing An Kerry Center	2017m11	0.861921	0.423077	0.192308	0.192308	0.115385	0.5
15	Jing An Kerry Center	2017m12	0.842752	0.153846	0.179487	0.102564	0.025641	0.307692
15	Jing An Kerry Center	2018m1	0.866802	0.243902	0.146342	0.341463	0.195122	0.365854
15	Jing An Kerry Center	2018m2	0.763968	0.157895	0.0526316	0.105263	0.0789474	0.210526
15	Jing An Kerry Center	2018m3	0.862891	0.291667	0.270833	0.0416667	0.104167	0.3125
15	Jing An Kerry Center	2018m4	0.897104	0.317073	0.121951	0	0.0487805	0.365854
15	Jing An Kerry Center	2018m5	0.83755	0.0857143	0.0571429	0.142857	0	0.342857
15	Jing An Kerry Center	2018m6	0.861913	0.242424	0.333333	0.181818	0.151515	0.181818
15	Jing An Kerry Center	2018m7	0.855763	0.2	0.2	0.0857143	0.0571429	0.342857
15	Jing An Kerry Center	2018m8	0.764733	0.235294	0.215686	0.156863	0.0196078	0.313725
15	Jing An Kerry Center	2018m9	0.833291	0.212766	0.255319	0.0851064	0.0638298	0.170213
15	Jing An Kerry Center	2018m10	0.796841	0.229508	0.114754	0.131148	0.0655738	0.344262
15	Jing An Kerry Center	2018m11	0.88618	0.196721	0.262295	0.163934	0.0163934	0.442623
15	Jing An Kerry Center	2018m12	0.867325	0.217617	0.440414	0.0621762	0.0829016	0.274611
15	Jing An Kerry Center	2019m1	0.869454	0.146789	0.284404	0.12844	0.137615	0.412844
15	Jing An Kerry Center	2019m2	0.907313	0.279221	0.272727	0.142857	0.0844156	0.655844
15	Jing An Kerry Center	2019m3	0.930393	0.262857	0.285714	0.108571	0.0857143	0.577143
15	Jing An Kerry Center	2019m4	0.901536	0.196319	0.196319	0.116564	0.128834	0.392638
15	Jing An Kerry Center	2019m5	0.879112	0.261062	0.225664	0.106195	0.0884956	0.49115
15	Jing An Kerry Center	2019m6	0.926884	0.309392	0.309392	0.0939227	0.0773481	0.530387
15	Jing An Kerry Center	2019m7	0.896508	0.415842	0.232673	0.143564	0.0693069	0.455446
15	Jing An Kerry Center	2019m8	0.903283	0.315315	0.337838	0.171171	0.126126	0.554054
15	Jing An Kerry Center	2019m9	0.876791	0.225806	0.179724	0.110599	0.0506912	0.502304
15	Jing An Kerry Center	2019m10	0.920066	0.350427	0.307692	0.102564	0.119658	0.517094
15	Jing An Kerry Center	2019m11	0.9031	0.275109	0.30131	0.126637	0.100437	0.611354
15	Jing An Kerry Center	2019m12	0.914281	0.307229	0.518072	0.0662651	0.0963855	0.433735
16	Changtime Plaza	2015m1	0.627617	0.0967742	0.0967742	0.129032	0.0645161	0.225806
16	Changtime Plaza	2015m2	0.70891	0.285714	0.047619	0.476191	0.142857	0.190476
16	Changtime Plaza	2015m3	0.633614	0.173913	0.26087	0.347826	0.173913	0.173913
16	Changtime Plaza	2015m4	0.83492	0.0909091	0.272727	0.363636	0.181818	0.409091
16	Changtime Plaza	2015m5	0.64015	0.375	0.375	0.1875	0.1875	0.25
16	Changtime Plaza	2015m6	0.683057	0.157895	0.157895	0.342105	0.18421	0.210526
16	Changtime Plaza	2015m7	0.388414	0.142857	0.142857	0.357143	0.047619	0.214286
16	Changtime Plaza	2015m8	0.69807	0.333333	0.166667	0.375	0.166667	0.333333
16	Changtime Plaza	2015m9	0.499694	0.214286	0.214286	0.392857	0.25	0.178571
16	Changtime Plaza	2015m10	0.697731	0.233333	0.3	0.4	0.1	0.1
16	Changtime Plaza	2015m11	0.69196	0.26087	0.173913	0.217391	0.0434783	0.173913
16	Changtime Plaza	2015m12	0.675555	0.166667	0.0833333	0.222222	0.111111	0.138889
16	Changtime Plaza	2016m1	0.692352	0.166667	0.15	0.166667	0.0666667	0.0833333
16	Changtime Plaza	2016m2	0.709369	0.2	0.1	0.25	0.133333	0.15
16	Changtime Plaza	2016m3	0.711621	0.163934	0.213115	0.196721	0.0819672	0.114754
16	Changtime Plaza	2016m4	0.748551	0.0909091	0.136364	0.159091	0.113636	0.136364
16	Changtime Plaza	2016m5	0.774752	0.15942	0.101449	0.115942	0.130435	0.173913
16	Changtime Plaza	2016m6	0.694226	0.184615	0.0615385	0.215385	0.107692	0.0307692
16	Changtime Plaza	2016m7	0.763111	0.301587	0.126984	0.142857	0.126984	0.190476
16	Changtime Plaza	2016m8	0.725138	0.180556	0.152778	0.236111	0.0833333	0.0555556
16	Changtime Plaza	2016m9	0.787176	0.36	0.26	0.26	0.12	0.22
16	Changtime Plaza	2016m10	0.755913	0.333333	0.1	0.15	0.15	0.216667
16	Changtime Plaza	2016m11	0.79913	0.352941	0.0588235	0.117647	0.117647	0.0882353
16	Changtime Plaza	2016m12	0.82865	0.302326	0.348837	0.232558	0.139535	0.162791
16	Changtime Plaza	2017m1	0.822337	0.227273	0.136364	0.25	0.136364	0.204545
16	Changtime Plaza	2017m2	0.841501	0.195652	0.195652	0.0869565	0.0652174	0.347826
16	Changtime Plaza	2017m3	0.713041	0.209302	0.139535	0.255814	0.0930233	0.395349
16	Changtime Plaza	2017m4	0.867606	0.210526	0.18421	0.0526316	0.0526316	0.31579
16	Changtime Plaza	2017m5	0.828444	0.342105	0.210526	0.131579	0.236842	0.31579
16	Changtime Plaza	2017m6	0.824758	0.242424	0.121212	0.212121	0.0606061	0.181818
16	Changtime Plaza	2017m7	0.656984	0.27907	0.0930233	0.232558	0.186047	0.209302
16	Changtime Plaza	2017m8	0.782469	0.404255	0.297872	0.234043	0.212766	0.170213
16	Changtime Plaza	2017m9	0.759693	0.25	0.2	0.25	0.1	0.175
16	Changtime Plaza	2017m10	0.721586	0.351351	0.189189	0.135135	0.189189	0.108108
16	Changtime Plaza	2017m11	0.839276	0.323529	0.264706	0.205882	0.147059	0.235294
16	Changtime Plaza	2017m12	0.874933	0.195122	0.243902	0.121951	0.121951	0.195122
16	Changtime Plaza	2018m1	0.778488	0.241379	0.258621	0.258621	0.0517241	0.275862
16	Changtime Plaza	2018m2	0.707207	0.224138	0.206897	0.206897	0.0172414	0.155172
16	Changtime Plaza	2018m3	0.77739	0.270833	0.208333	0.1875	0.145833	0.208333
16	Changtime Plaza	2018m4	0.875497	0.217391	0.130435	0.0652174	0.130435	0.173913
16	Changtime Plaza	2018m5	0.810938	0.25	0.225	0.175	0.225	0.175
16	Changtime Plaza	2018m6	0.82216	0.271429	0.2	0.185714	0.0714286	0.114286
16	Changtime Plaza	2018m7	0.811343	0.164179	0.253731	0.0895522	0.104478	0.208955
16	Changtime Plaza	2018m8	0.649152	0.146342	0.195122	0.280488	0.121951	0.121951
16	Changtime Plaza	2018m9	0.783109	0.261539	0.153846	0.184615	0.123077	0.138461
16	Changtime Plaza	2018m10	0.760719	0.317647	0.329412	0.105882	0.0588235	0.176471
16	Changtime Plaza	2018m11	0.85722	0.162162	0.162162	0.108108	0.202703	0.175676
16	Changtime Plaza	2018m12	0.715034	0.178571	0.190476	0.202381	0.190476	0.309524
16	Changtime Plaza	2019m1	0.815152	0.286957	0.226087	0.147826	0.156522	0.182609
16	Changtime Plaza	2019m2	0.821322	0.307229	0.253012	0.168675	0.0722892	0.192771
16	Changtime Plaza	2019m3	0.867365	0.292929	0.171717	0.141414	0.146465	0.252525
16	Changtime Plaza	2019m4	0.855381	0.320833	0.3	0.141667	0.0916667	0.233333
16	Changtime Plaza	2019m5	0.854475	0.335616	0.328767	0.208904	0.0958904	0.294521
16	Changtime Plaza	2019m6	0.826984	0.277778	0.273809	0.198413	0.126984	0.313492
16	Changtime Plaza	2019m7	0.87684	0.313514	0.308108	0.124324	0.113514	0.232432
16	Changtime Plaza	2019m8	0.841923	0.25946	0.335135	0.205405	0.102703	0.189189
16	Changtime Plaza	2019m9	0.850501	0.285714	0.370536	0.200893	0.196429	0.267857
16	Changtime Plaza	2019m10	0.880788	0.313869	0.372263	0.171533	0.160584	0.284672
16	Changtime Plaza	2019m11	0.877464	0.363036	0.39604	0.141914	0.161716	0.310231
16	Changtime Plaza	2019m12	0.876395	0.273026	0.394737	0.177632	0.115132	0.276316
17	The Place	2015m1	0.665507	0.389344	0.114754	0.254098	0.20082	0.163934
17	The Place	2015m2	0.663318	0.170732	0.195122	0.292683	0.195122	0.243902
17	The Place	2015m3	0.577383	0.321429	0.142857	0.321429	0.214286	0.214286
17	The Place	2015m4	0.74593	0.310345	0.413793	0.206897	0.103448	0.275862
17	The Place	2015m5	0.615735	0.241379	0.137931	0.241379	0.0689655	0.551724
17	The Place	2015m6	0.787592	0.097561	0.317073	0.219512	0.0487805	0.268293
17	The Place	2015m7	0.690689	0.2	0.166667	0.166667	0	0.166667
17	The Place	2015m8	0.687118	0.464647	0.181818	0.171717	0.010101	0.181818
17	The Place	2015m9	0.732209	0.695652	0.115942	0.15942	0.057971	0.115942
17	The Place	2015m10	0.857237	0.465517	0.0862069	0.155172	0.206897	0.0862069
17	The Place	2015m11	0.827096	0.533333	0.244444	0.2	0.133333	0.333333
17	The Place	2015m12	0.835889	0.62963	0.185185	0.148148	0.0617284	0.333333
17	The Place	2016m1	0.75149	0.394366	0.169014	0.183099	0.0422535	0.253521
17	The Place	2016m2	0.696731	0.136986	0.0958904	0.123288	0	0.246575
17	The Place	2016m3	0.819687	0.132076	0.132076	0.0566038	0.0377358	0.0377358
17	The Place	2016m4	0.845588	0.261905	0.0952381	0.0952381	0	0.166667
17	The Place	2016m5	0.733378	0.289855	0.26087	0.173913	0.0869565	0.0724638
17	The Place	2016m6	0.812994	0.271186	0.220339	0.135593	0.0677966	0.254237
17	The Place	2016m7	0.857378	0.325	0.1875	0.15	0.125	0.2375
17	The Place	2016m8	0.792485	0.3	0.157143	0.314286	0.0571429	0.114286
17	The Place	2016m9	0.812797	0.327273	0.145454	0.254545	0.0545455	0.218182
17	The Place	2016m10	0.748873	0.225806	0.225806	0.241935	0.0645161	0.129032
17	The Place	2016m11	0.842565	0.294118	0.215686	0.117647	0.340909	0.196078
17	The Place	2016m12	0.778549	0.320755	0.132076	0.0943396	0.226415	0.264151
17	The Place	2017m1	0.881501	0.404762	0.261905	0.0238095	0.261905	0.261905
17	The Place	2017m2	0.842379	0.27907	0.186047	0.186047	0.139535	0.27907
17	The Place	2017m3	0.764388	0.314286	0.2	0.285714	0.0857143	0.142857
17	The Place	2017m4	0.859839	1	0.1	0.157143	0.0857143	0.157143
17	The Place	2017m5	0.865073	0.8875	0.15	0.125	0.1125	0.2125
17	The Place	2017m6	0.85239	0.482759	0.206897	0.0862069	0.0689655	0.189655
17	The Place	2017m7	0.734155	0.415385	0.0769231	0.169231	0.169231	0.0461538
17	The Place	2017m8	0.764874	0.366667	0.133333	0.0888889	0.0777778	0.0777778
17	The Place	2017m9	0.819541	0.5	0.191489	0.148936	0.0425532	0.106383
17	The Place	2017m10	0.86489	0.6	0.246154	0.215385	0	0.215385
17	The Place	2017m11	0.725273	0.320755	0.0943396	0.132076	0.132076	0.0754717
17	The Place	2017m12	0.871428	0.317073	0.146342	0.146342	0.170732	0.268293
17	The Place	2018m1	0.789561	0.319444	0.138889	0.180556	0.138889	0.180556
17	The Place	2018m2	0.566233	0.376289	0.0979381	0.0824742	0.231959	0.0876289
17	The Place	2018m3	0.646496	0.404412	0.0588235	0.117647	0.25	0.0882353
17	The Place	2018m4	0.718616	0.584	0.08	0.072	0.064	0.056
17	The Place	2018m5	0.727783	0.530303	0.0959596	0.040404	0.0606061	0.0454545
17	The Place	2018m6	0.803344	0.330357	0.133929	0.125	0.0803571	0.125
17	The Place	2018m7	0.8554	0.288889	0.155556	0.277778	0.0444444	0.177778
17	The Place	2018m8	0.821274	0.223684	0.157895	0.144737	0.118421	0.18421
17	The Place	2018m9	0.880054	0.162791	0.22093	0.0930233	0.127907	0.0813954
17	The Place	2018m10	0.895663	0.291429	0.125714	0.0742857	0.222857	0.148571
17	The Place	2018m11	0.834509	0.552147	0.147239	0.0858896	0.196319	0.147239
17	The Place	2018m12	0.870426	0.733509	0.139842	0.116095	0.17942	0.124011
17	The Place	2019m1	0.86178	0.755102	0.167347	0.114286	0.114286	0.159184
17	The Place	2019m2	0.861274	0.468635	0.202952	0.129151	0.107011	0.258303
17	The Place	2019m3	0.860265	0.50431	0.25431	0.232759	0.103448	0.288793
17	The Place	2019m4	0.855562	0.433692	0.157706	0.157706	0.154122	0.247312
17	The Place	2019m5	0.898381	0.452887	0.243161	0.130699	0.12158	0.24924
17	The Place	2019m6	0.881264	0.397213	0.275261	0.132404	0.1777	0.212543
17	The Place	2019m7	0.928833	0.462094	0.285199	0.104693	0.140794	0.303249
17	The Place	2019m8	0.910347	0.6231	0.303951	0.142857	0.155015	0.197568
17	The Place	2019m9	0.909012	0.662088	0.244505	0.0879121	0.137363	0.217033
17	The Place	2019m10	0.89322	0.539683	0.231746	0.126984	0.133333	0.247619
17	The Place	2019m11	0.904578	0.6759	0.265928	0.135734	0.0941828	0.238227
17	The Place	2019m12	0.862552	0.759704	0.24769	0.142329	0.103512	0.182995
18	Shanghai New World Daimaru Department Store	2015m1	0.753909	0.027027	0.189189	0.378378	0.027027	0.324324
18	Shanghai New World Daimaru Department Store	2015m2	0.753909	0.027027	0.189189	0.378378	0.027027	0.324324
18	Shanghai New World Daimaru Department Store	2015m3	0.679758	0	0.179487	0.564103	0.025641	0.307692
18	Shanghai New World Daimaru Department Store	2015m4	0.711625	0	0.235294	0.564516	0.0784314	0.27451
18	Shanghai New World Daimaru Department Store	2015m5	0.768437	0.0673077	0.317308	0.564516	0.125	0.288461
18	Shanghai New World Daimaru Department Store	2015m6	0.825199	0	0.285714	0.557143	0.157143	0.342857
18	Shanghai New World Daimaru Department Store	2015m7	0.846409	0.047619	0.349206	0.564516	0.142857	0.365079
18	Shanghai New World Daimaru Department Store	2015m8	0.849523	0.0416667	0.361111	0.564516	0.138889	0.486111
18	Shanghai New World Daimaru Department Store	2015m9	0.846558	0	0.30303	0.564516	0.212121	0.454545
18	Shanghai New World Daimaru Department Store	2015m10	0.876247	0.0185185	0.537037	0.564516	0.203704	0.351852
18	Shanghai New World Daimaru Department Store	2015m11	0.80177	0	0.392857	0.535714	0.142857	0.464286
18	Shanghai New World Daimaru Department Store	2015m12	0.884525	0.102041	0.285714	0.55102	0.0408163	0.367347
18	Shanghai New World Daimaru Department Store	2016m1	0.834729	0.0566038	0.264151	0.415094	0.0188679	0.358491
18	Shanghai New World Daimaru Department Store	2016m2	0.828162	0.0232558	0.337209	0.564516	0.0581395	0.325581
18	Shanghai New World Daimaru Department Store	2016m3	0.8478	0	0.267857	0.564516	0	0.5
18	Shanghai New World Daimaru Department Store	2016m4	0.87249	0.105263	0.210526	0.564516	0.140351	0.350877
18	Shanghai New World Daimaru Department Store	2016m5	0.812384	0.731844	0.150838	0.407821	0.106145	0.22905
18	Shanghai New World Daimaru Department Store	2016m6	0.857184	0.543689	0.174757	0.475728	0.0291262	0.320388
18	Shanghai New World Daimaru Department Store	2016m7	0.723612	0.125	0.229167	0.416667	0.125	0.166667
18	Shanghai New World Daimaru Department Store	2016m8	0.852425	0.075	0.325	0.55	0.05	0.5
18	Shanghai New World Daimaru Department Store	2016m9	0.808268	0.0444444	0.311111	0.444444	0.0444444	0.311111
18	Shanghai New World Daimaru Department Store	2016m10	0.777936	0.0888889	0.155556	0.444444	0.0222222	0.2
18	Shanghai New World Daimaru Department Store	2016m11	0.791618	0.370968	0.274194	0.564516	0.0806452	0.580645
18	Shanghai New World Daimaru Department Store	2016m12	0.820307	0.368421	0.25	0.263158	0.0526316	0.328947
18	Shanghai New World Daimaru Department Store	2017m1	0.717142	0.178571	0.196429	0.446429	0.0535714	0.446429
18	Shanghai New World Daimaru Department Store	2017m2	0.893614	0.0740741	0.37037	0.555556	0.0740741	0.555556
18	Shanghai New World Daimaru Department Store	2017m3	0.789824	0	0.269231	0.564516	0	0.423077
18	Shanghai New World Daimaru Department Store	2017m4	0.789112	0.129032	0.387097	0.483871	0.0645161	0.612903
18	Shanghai New World Daimaru Department Store	2017m5	0.692778	0.212766	0.191489	0.361702	0.0638298	0.340425
18	Shanghai New World Daimaru Department Store	2017m6	0.742213	0.15625	0.1875	0.53125	0.03125	0.4375
18	Shanghai New World Daimaru Department Store	2017m7	0.796185	0.0676692	0.120301	0.157895	0.0225564	0.255639
18	Shanghai New World Daimaru Department Store	2017m8	0.78844	0.0970874	0.203883	0.398058	0.0970874	0.31068
18	Shanghai New World Daimaru Department Store	2017m9	0.887272	0.0892857	0.392857	0.410714	0.125	0.607143
18	Shanghai New World Daimaru Department Store	2017m10	0.840873	0.046875	0.265625	0.390625	0.046875	0.546875
18	Shanghai New World Daimaru Department Store	2017m11	0.80548	0.0379747	0.227848	0.202532	0.151899	0.303797
18	Shanghai New World Daimaru Department Store	2017m12	0.843771	0.2625	0.225	0.2125	0.075	0.375
18	Shanghai New World Daimaru Department Store	2018m1	0.766011	0.253165	0.177215	0.240506	0.0506329	0.278481
18	Shanghai New World Daimaru Department Store	2018m2	0.835886	0.32	0.266667	0.346667	0.0533333	0.413333
18	Shanghai New World Daimaru Department Store	2018m3	0.835098	0.220588	0.147059	0.411765	0.0441176	0.529412
18	Shanghai New World Daimaru Department Store	2018m4	0.846063	0.269231	0.173077	0.346154	0.0961538	0.365385
18	Shanghai New World Daimaru Department Store	2018m5	0.759171	0.152542	0.186441	0.372881	0.0169492	0.389831
18	Shanghai New World Daimaru Department Store	2018m6	0.794434	0.0634921	0.206349	0.285714	0.0634921	0.365079
18	Shanghai New World Daimaru Department Store	2018m7	0.906246	0.194805	0.155844	0.376623	0.0649351	0.272727
18	Shanghai New World Daimaru Department Store	2018m8	0.842543	0.0804598	0.241379	0.252874	0.045977	0.402299
18	Shanghai New World Daimaru Department Store	2018m9	0.830448	0.0795455	0.193182	0.443182	0.0681818	0.477273
18	Shanghai New World Daimaru Department Store	2018m10	0.856417	0.0470588	0.211765	0.352941	0.0470588	0.447059
18	Shanghai New World Daimaru Department Store	2018m11	0.860444	0.0842105	0.231579	0.389474	0.0105263	0.505263
18	Shanghai New World Daimaru Department Store	2018m12	0.777016	0.114504	0.19084	0.358779	0.0458015	0.381679
18	Shanghai New World Daimaru Department Store	2019m1	0.834111	0.0447761	0.273632	0.303483	0.0248756	0.457711
18	Shanghai New World Daimaru Department Store	2019m2	0.833157	0.0635838	0.312139	0.49711	0.0462428	0.560694
18	Shanghai New World Daimaru Department Store	2019m3	0.885602	0.11399	0.259067	0.466321	0.108808	0.450777
18	Shanghai New World Daimaru Department Store	2019m4	0.858681	0.0714286	0.351191	0.315476	0.0535714	0.547619
18	Shanghai New World Daimaru Department Store	2019m5	0.777494	0.178423	0.334025	0.325726	0.0248963	0.404564
18	Shanghai New World Daimaru Department Store	2019m6	0.856222	0.142029	0.637681	0.286957	0.0521739	0.44058
18	Shanghai New World Daimaru Department Store	2019m7	0.814456	0.125	0.492188	0.286458	0.0598958	0.515625
18	Shanghai New World Daimaru Department Store	2019m8	0.866569	0.149701	0.296407	0.329341	0.0778443	0.535928
18	Shanghai New World Daimaru Department Store	2019m9	0.871859	0.0900621	0.540373	0.270186	0.0559006	0.52795
18	Shanghai New World Daimaru Department Store	2019m10	0.866575	0.0801034	0.485788	0.312661	0.0981912	0.51938
18	Shanghai New World Daimaru Department Store	2019m11	0.816604	0.0601504	0.43609	0.303258	0.0576441	0.516291
18	Shanghai New World Daimaru Department Store	2019m12	0.871382	0.079646	0.448378	0.230089	0.0412979	0.572271
